# Supplementary material for: Dissecting discordance of mitochondrial and nuclear phylogenetic trees in insects
Source: Crop Health. 2025 Dec 12;3(1):23. doi: 10.1007/s44297-025-00062-3 (PMC12825919; doi:10.1007/s44297-025-00062-3)
Supplement: Supplementary file 2 — Supplementary Material 2. Table S1 Detailed data on nine gene properties of each mitochondrial and nuclear gene. [file 44297_2025_62_MOESM2_ESM.xlsx]

## Sheet: Supplement Table1
Supplementary Table 1. Detailed data on nine gene properties of each mitochondrial and nuclear gene
Group	Gene_id	Alignment_length(aa)	GC content(%)	Amino_acid_substitution_saturation	Effective_number_of_amino_acids	Proportion_of_constant_sites	Proportion_of_parsimony-informative_sites	External_branch_length	Average_bootstrap_support_value	Treeness
mitochondrial genes	ND2	326	18.8843	0.8049	2.90874	0.0173824	0.966258	0.00096752	89.0708	0.331875
mitochondrial genes	COX2	200	26.6152	0.8449	1.40939	0.121667	0.823333	0.000795582	71.8587	0.40522
mitochondrial genes	ND4	444	21.0785	0.6767	2.07501	0.0375375	0.915916	0.000912392	88.085	0.310375
mitochondrial genes	ATP8	52	16.6619	0.675	3.92738	0	0.955128	0.00122648	71.0977	0.297353
mitochondrial genes	ATP6	206	24.3679	0.8951	1.55491	0.0954693	0.860841	0.000991642	82.3297	0.350484
mitochondrial genes	CYTB	347	26.8318	0.813	1.32992	0.163305	0.792507	0.00100402	84.2043	0.335202
mitochondrial genes	ND1	280	23.8501	0.8934	1.72097	0.12381	0.85	0.00126208	85.7941	0.366339
mitochondrial genes	ND4L	76	19.1833	0.756	2.11642	0.0307018	0.951754	0.000639645	70.4502	0.39764
mitochondrial genes	ND5	583	20.6982	0.8799	2.07029	0.0800457	0.884505	0.000982866	90.8246	0.339646
mitochondrial genes	COX1	488	30.1592	0.8009	1.06831	0.237022	0.683743	0.000762708	80.3304	0.386906
mitochondrial genes	ND6	166	16.7165	0.725	3.32488	0.0100402	0.981928	0.000935411	83.8602	0.325668
mitochondrial genes	ND3	103	22.3491	0.6361	2.03255	0.0711974	0.867314	0.000903267	78.1713	0.320789
mitochondrial genes	COX3	254	28.0391	0.8587	1.43544	0.12336	0.808399	0.00101216	84.0539	0.336815
nuclear genes	93379at50557	285	46.6363	0.7228	1.43482	0.0479532	0.907602	0.000798395	84.1517	0.325131
nuclear genes	46658at50557	406	42.4904	0.3113	1.01017	0.218391	0.600985	2.89977e-07	51.7769	0.327874
nuclear genes	144343at50557	116	44.127	0.7005	1.09275	0.091954	0.83046	1.14812e-07	48.5577	0.29319
nuclear genes	142870at50557	129	42.584	0.5952	1.09833	0.0930233	0.829457	0.000401788	74.4578	0.335461
nuclear genes	81510at50557	706	38.8871	0.6552	3.74946	0.0169972	0.953258	0.0012096	91.4621	0.294532
nuclear genes	108346at50557	300	45.6873	0.443	1.16073	0.06	0.832222	0.000248428	75.5556	0.486549
nuclear genes	63655at50557	377	43.3412	0.8741	1.88925	0.0327144	0.912467	0.000902028	90.6168	0.33736
nuclear genes	45990at50557	546	44.7274	0.5047	1.80504	0.0567766	0.897436	0.00091335	91.5294	0.392556
nuclear genes	118737at50557	125	44.1682	0.5518	1.03419	0.194667	0.701333	2.4644e-07	54.2339	0.441092
nuclear genes	88227at50557	195	49.5492	0.6583	1.5868	0.042735	0.85812	0.000834046	82.3799	0.367438
nuclear genes	7307at50557	151	40.9438	0.6995	1.22319	0.15011	0.81457	0.00104877	79.8628	0.38958
nuclear genes	104265at50557	150	47.9179	0.8376	1.27278	0.0666667	0.808889	0.000555987	70.4672	0.436434
nuclear genes	144080at50557	117	43.2752	0.5839	1.21744	0.019943	0.894587	0.000504242	70.4734	0.362251
nuclear genes	135254at50557	117	39.0559	0.7959	1.00495	0.290598	0.578348	0	36.5732	0.488949
nuclear genes	46918at50557	320	45.626	0.591	1.1199	0.15625	0.745833	0.000697402	77.5583	0.433595
nuclear genes	39740at50557	492	40.4778	0.793	2.745	0.0101626	0.969512	0.000741491	94.1768	0.375111
nuclear genes	45670at50557	618	46.3146	0.4004	1.34027	0.0420712	0.868393	0.000751727	89.3882	0.354155
nuclear genes	28783at50557	1247	53.936	0.6332	1.459	0.095429	0.834804	0.00054221	90.9438	0.366254
nuclear genes	92898at50557	247	42.47	0.8249	1.49772	0.0620783	0.870445	0.000778875	84.0639	0.387316
nuclear genes	58729at50557	509	41.9359	0.6854	2.15	0.0399476	0.923379	0.000926083	90.4545	0.370958
nuclear genes	134021at50557	213	41.5249	0.8096	1.84479	0.0657277	0.901408	0.000635147	85.2565	0.386874
nuclear genes	49370at50557	526	48.5661	0.6183	1.5147	0.0443599	0.86692	0.00071681	88.0496	0.384944
nuclear genes	142802at50557	103	44.4632	0.7535	1.581	0.0323625	0.909385	0.000618133	77.6141	0.40722
nuclear genes	68094at50557	336	42.5681	0.7223	2.07781	0.0416667	0.887897	0.000886313	92.5254	0.355709
nuclear genes	71152at50557	340	46.1343	0.632	1.72044	0.0382353	0.9	0.000762274	84.7836	0.399046
nuclear genes	123174at50557	259	40.6989	0.5781	1.23024	0.0772201	0.840412	0.000630827	82.2812	0.367532
nuclear genes	138934at50557	102	39.4994	0.7062	1.04597	0.176471	0.748366	3.21792e-07	41.8254	0.598489
nuclear genes	126015at50557	169	48.4381	0.7354	1.08199	0.0650888	0.788955	2.27661e-07	58.4795	0.383216
nuclear genes	126036at50557	153	41.2064	0.8759	1.02539	0.189542	0.681917	2.92431e-07	50.6382	0.400178
nuclear genes	128856at50557	197	49.2988	0.7819	2.21656	0.00846024	0.952623	0.000774977	81.3097	0.327975
nuclear genes	153191at50557	75	44.1672	0.6375	1.54218	0.106667	0.871111	0.0011096	78.5504	0.399676
nuclear genes	87106at50557	755	43.8746	0.6342	2.27754	0.0286976	0.913466	0.000742906	94.4318	0.38566
nuclear genes	14133at50557	1356	50.8557	0.7131	2.29508	0.0363815	0.923058	0.000840648	95.6778	0.470469
nuclear genes	92412at50557	166	38.9235	0.749	2.48514	0.0140562	0.947791	0.000847938	85.125	0.395065
nuclear genes	47520at50557	172	49.8977	0.3787	1.01037	0.19186	0.606589	3.36482e-07	45.8041	0.370308
nuclear genes	5928at50557	1601	47.427	0.5398	2.10729	0.024568	0.927962	0.000943995	95.2556	0.403959
nuclear genes	104832at50557	287	43.6474	0.8488	1.74028	0.0162602	0.944251	0.000461497	82.8431	0.39753
nuclear genes	74508at50557	316	43.1999	0.8614	2.77654	0.00738397	0.9673	0.00052688	87.8489	0.395577
nuclear genes	97426at50557	261	44.1612	0.3928	1.2407	0.063857	0.818646	0.000450659	81.1587	0.331092
nuclear genes	50587at50557	439	45.001	0.4994	1.23047	0.0577069	0.886105	0.000342192	84.958	0.42148
nuclear genes	6568at50557	1200	45.9432	0.261	1.31654	0.0488889	0.865	0.000546414	87.7264	0.431495
nuclear genes	64014at50557	413	40.3079	0.7765	2.95924	0.0145278	0.967716	0.00115209	93.0916	0.414886
nuclear genes	129755at50557	133	43.5381	0.5931	1.13698	0.105263	0.799499	0.000539873	74.201	0.343276
nuclear genes	127488at50557	148	45.0162	0.8637	2.00315	0.0472973	0.905405	0.000294598	73.7017	0.369454
nuclear genes	12466at50557	103	42.07	0.6754	1.60619	0.135922	0.786408	1.72929e-07	61.7699	0.391038
nuclear genes	32185at50557	25	50.7577	0.4172	1.0253	0.0266667	0.786667	0	15.2145	0.133695
nuclear genes	4831at50557	1886	44.274	0.5592	1.67941	0.108696	0.836868	0.000842409	94.0833	0.358985
nuclear genes	63645at50557	342	51.229	0.3678	1.01905	0.35575	0.489279	9.57407e-07	54.2019	0.212163
nuclear genes	25937at50557	607	44.0515	0.3654	1.02543	0.0977485	0.742998	0.00035742	77.6422	0.347502
nuclear genes	102704at50557	260	42.8908	0.5891	1.38069	0.0487179	0.878205	0.000746484	82.4597	0.320314
nuclear genes	88991at50557	262	45.8523	0.8509	1.28616	0.120865	0.779898	0.000313727	72.0782	0.412704
nuclear genes	111939at50557	186	44.1449	0.2707	1.02027	0.114695	0.677419	2.20061e-07	41.0369	0.241957
nuclear genes	129272at50557	119	44.3194	0.514	1.01442	0.156863	0.663866	0	33.5526	0.219833
nuclear genes	91911at50557	121	50.828	0.4465	1.03108	0.146006	0.677686	0	41.7873	0.281783
nuclear genes	59918at50557	209	37.9441	0.8232	1.03009	0.23126	0.650718	3.08247e-07	47.716	0.376155
nuclear genes	60890at50557	406	45.4293	0.6374	2.16086	0.0484401	0.909688	0.000855538	89.981	0.40222
nuclear genes	102771at50557	480	46.2872	0.7718	2.69914	0.00833333	0.959722	0.000807489	88.935	0.359126
nuclear genes	128474at50557	158	45.5643	0.8631	1.38685	0.124473	0.810127	0.000512021	73.9012	0.431568
nuclear genes	983at50557	1974	44.8756	0.1027	1.01711	0.137791	0.667511	0.000195388	75.2745	0.446706
nuclear genes	91957at50557	372	47.4247	0.6998	1.81623	0.0224014	0.923835	0.000358039	81.1953	0.379551
nuclear genes	65123at50557	413	45.1495	0.6793	2.26679	0.0411622	0.91364	0.000642166	89.5946	0.363356
nuclear genes	63395at50557	370	42.4247	0.2856	1.00498	0.267568	0.551351	3.73194e-07	51.6921	0.295121
nuclear genes	118659at50557	162	46.1626	0.2505	1.02786	0.18107	0.697531	1.91652e-07	50.8405	0.314981
nuclear genes	108394at50557	626	39.7881	0.5532	2.75188	0.00692226	0.977636	0.00101374	93.5935	0.340449
nuclear genes	153322at50557	115	38.8048	0.8397	2.31865	0.0144928	0.95942	0.000553588	75.1158	0.401041
nuclear genes	20805at50557	1103	39.2271	0.7403	4.38671	0.00332427	0.990027	0.00108787	93.6658	0.348073
nuclear genes	128143at50557	153	42.8595	0.7715	1.47327	0.0936819	0.836601	0.0010334	82.8244	0.32718
nuclear genes	45935at50557	750	52.8327	0.5463	1.47631	0.0555556	0.858667	0.000765132	90.7755	0.333653
nuclear genes	15309at50557	562	41.3386	0.7162	2.21823	0.0438909	0.898577	0.000907067	92	0.355
nuclear genes	104262at50557	218	48.9856	0.5468	1.06698	0.140673	0.729358	2.59379e-07	50.882	0.549199
nuclear genes	46514at50557	496	43.435	0.5093	1.05438	0.0678763	0.844086	0.000191262	70.4586	0.38865
nuclear genes	117820at50557	361	42.2373	0.6949	2.1417	0.0166205	0.932595	0.000909175	90.188	0.311772
nuclear genes	94377at50557	327	54.9911	0.8003	1.64735	0.0927625	0.863405	0.000521959	82.7044	0.41095
nuclear genes	120011at50557	566	49.0696	0.7203	2.72755	0.0041225	0.977621	0.000650203	91.9719	0.381543
nuclear genes	134262at50557	112	43.7903	0.8786	1.76046	0.047619	0.922619	0.000431498	75.6169	0.362342
nuclear genes	96248at50557	371	42.3656	0.7845	2.13611	0.0467206	0.906559	0.000908447	89.7017	0.336589
nuclear genes	19653at50557	1488	49.8231	0.7695	2.00307	0.0291219	0.933468	0.000860214	94.8184	0.419414
nuclear genes	135420at50557	62	41.8137	0.6755	3.06486	0.0322581	0.908602	0.000700783	76.4091	0.40735
nuclear genes	107526at50557	204	43.8037	0.8732	1.09771	0.135621	0.784314	0.000452645	65.1873	0.447363
nuclear genes	73869at50557	334	42.0922	0.3818	1.01504	0.185629	0.621756	3.49984e-07	47.6849	0.305314
nuclear genes	37657at50557	482	50.6773	0.685	1.17344	0.0767635	0.831259	0.000458945	76.746	0.340404
nuclear genes	130539at50557	140	45.5714	0.7637	1.63972	0.052381	0.871429	0.0011042	84.0325	0.398035
nuclear genes	109021at50557	150	41.8823	0.6782	1.04239	0.248889	0.697778	4.20548e-07	51.5499	0.517001
nuclear genes	22030at50557	739	44.1413	0.6597	1.48012	0.0911141	0.844835	0.000400829	81.7463	0.383159
nuclear genes	70721at50557	181	44.9618	0.2879	1.02007	0.0994475	0.73849	1.62728e-07	43.4951	0.480331
nuclear genes	93160at50557	250	43.2954	0.8295	1.92626	0.016	0.952	0.000538077	82.1066	0.413738
nuclear genes	36185at50557	420	42.4119	0.7149	1.09986	0.218254	0.724603	0.000813464	80.5778	0.42176
nuclear genes	38364at50557	585	42.3811	0.6583	1.73398	0.0512821	0.88433	0.000732165	89.9679	0.359295
nuclear genes	54898at50557	408	43.9831	0.5424	1.073	0.0964052	0.779412	0.000641196	81.5166	0.360996
nuclear genes	87565at50557	376	43.2483	0.7218	2.08531	0.0310284	0.943262	0.000880817	87.6512	0.420006
nuclear genes	119607at50557	67	40.2823	0.8057	1.00489	0.308458	0.572139	0	14.6029	0.414204
nuclear genes	123003at50557	179	41.6553	0.7865	2.30516	0.0130354	0.981378	0.00128982	85.4885	0.355334
nuclear genes	56943at50557	437	44.7446	0.552	1.33993	0.0602593	0.842868	0.000518296	84.9339	0.357588
nuclear genes	106648at50557	968	45.3336	0.5498	2.12979	0.152204	0.755854	0.000712607	90.3432	0.396564
nuclear genes	966at50557	2582	48.2245	0.668	1.95761	0.0335657	0.892332	0.000789811	95.2444	0.383733
nuclear genes	90128at50557	270	46.1898	0.2242	1.06968	0.0641975	0.788889	0.000266258	64.0802	0.234595
nuclear genes	106957at50557	278	45.2271	0.6484	1.12232	0.0623501	0.833333	0.000620525	79.5276	0.269638
nuclear genes	150510at50557	143	48.208	0.8039	2.58633	0.030303	0.944056	0.00074842	80.4818	0.413758
nuclear genes	73720at50557	134	55.9842	0.691	1.11595	0.079602	0.783582	3.28423e-07	39.3912	0.497549
nuclear genes	30050at50557	748	47.9999	0.6188	1.51566	0.0294118	0.906417	0.000480031	88.0356	0.403864
nuclear genes	92918at50557	490	42.0989	0.7337	2.72767	0.00884354	0.968027	0.000898335	91.2995	0.36024
nuclear genes	106023at50557	197	46.9107	0.5721	1.03173	0.152284	0.754653	1.82382e-07	51.6494	0.442737
nuclear genes	22661at50557	512	41.9673	0.6665	2.39023	0.0449219	0.906901	0.000858651	90.7151	0.453429
nuclear genes	18461at50557	345	44.8415	0.2576	1.05446	0.0531401	0.781643	0.000281787	64.0354	0.290412
nuclear genes	66690at50557	379	43.4551	0.7884	3.14419	0.00967458	0.958663	0.000706715	91.396	0.402682
nuclear genes	99773at50557	362	42.1865	0.6739	1.86779	0.0414365	0.927256	0.000976122	91.1315	0.415069
nuclear genes	22706at50557	764	42.3699	0.7985	3.08798	0.0109075	0.963787	0.000940857	94.1173	0.389938
nuclear genes	134670at50557	190	39.6361	0.8408	2.03735	0.0438596	0.921053	0.000648293	82.9742	0.401763
nuclear genes	117917at50557	143	43.5602	0.7248	1.95834	0.020979	0.904429	0.000698286	82.6501	0.350757
nuclear genes	19336at50557	600	49.5458	0.5343	1.17048	0.0216667	0.885556	0.000159552	79.5758	0.268501
nuclear genes	138742at50557	133	45.629	0.7967	1.12979	0.0927318	0.807018	2.09363e-07	54.8987	0.388297
nuclear genes	73354at50557	340	46.9168	0.5975	1.21364	0.0882353	0.852941	0.000733588	84.5879	0.396726
nuclear genes	132773at50557	131	41.8422	0.7763	1.60285	0.0788804	0.890585	0.000696833	76.1838	0.412701
nuclear genes	56796at50557	204	48.2475	0.5394	1.14263	0.0849673	0.78268	0.000315445	68.8774	0.308774
nuclear genes	130497at50557	388	43.4653	0.6387	2.16167	0.0635739	0.890893	0.00070238	85.7935	0.381688
nuclear genes	110221at50557	382	40.177	0.839	2.23856	0.021815	0.949389	0.000724165	91.5761	0.383883
nuclear genes	45533at50557	500	42.0073	0.7258	2.14308	0.0453333	0.907333	0.000939781	93.1472	0.368904
nuclear genes	35377at50557	628	45.3159	0.8464	2.10669	0.0254777	0.917197	0.000537225	87.8814	0.355029
nuclear genes	58363at50557	560	43.8098	0.829	2.56581	0.0446429	0.921429	0.000949175	91.8098	0.39031
nuclear genes	54056at50557	96	46.8709	0.6484	1.01024	0.225694	0.618056	2.20104e-07	57.89	0.436657
nuclear genes	44122at50557	475	42.0313	0.832	2.25955	0.0350877	0.917193	0.000819361	92.2123	0.360496
nuclear genes	107413at50557	248	52.0332	0.6485	1.81272	0.0591398	0.869624	0.000405086	80.5056	0.396264
nuclear genes	18668at50557	792	52.6497	0.7955	2.24102	0.0631313	0.882155	0.000882082	92.1806	0.410995
nuclear genes	107099at50557	260	49.8792	0.5695	1.0857	0.0935897	0.810256	0.000442142	70.9562	0.440834
nuclear genes	102968at50557	274	46.0182	0.8375	1.87367	0.0291971	0.920925	0.000462606	77.7326	0.386529
nuclear genes	56752at50557	408	49.6066	0.7955	1.12549	0.143791	0.792484	0.000302564	66.8325	0.355525
nuclear genes	98621at50557	145	51.186	0.7993	2.53487	0.0482759	0.905747	0.00107768	77.3766	0.35117
nuclear genes	137510at50557	168	41.221	0.8674	1.82256	0.0257937	0.914683	0.000771172	81.9893	0.393147
nuclear genes	46968at50557	576	45.7696	0.6412	1.23253	0.056713	0.824653	0.000327642	81.2143	0.36693
nuclear genes	99293at50557	357	46.033	0.6469	2.28923	0.0186741	0.950514	0.000840357	88.0577	0.336846
nuclear genes	122191at50557	180	44.7389	0.5634	1.13671	0.0925926	0.787037	0.000498347	72.7682	0.311803
nuclear genes	19158at50557	492	45.1681	0.6332	1.61386	0.0758808	0.846206	0.000776217	86.5642	0.390283
nuclear genes	109266at50557	188	37.9622	0.8748	2.29172	0.00531915	0.984043	0.00099564	83.944	0.354936
nuclear genes	105221at50557	184	48.6958	0.4819	1.02194	0.226449	0.688406	2.03329e-07	51.6425	0.329326
nuclear genes	21911at50557	697	41.2168	0.7683	1.87872	0.0813008	0.849833	0.000713418	88.7139	0.370085
nuclear genes	41520at50557	529	40.6836	0.8106	2.71849	0.00504096	0.981096	0.000794015	93.4948	0.366717
nuclear genes	20035at50557	960	39.331	0.744	2.31912	0.0465278	0.911806	0.000987821	94.7764	0.413047
nuclear genes	119905at50557	231	47.7101	0.6076	1.31766	0.0707071	0.829726	0.000843406	84.2315	0.364572
nuclear genes	111094at50557	252	42.9129	0.5947	1.77978	0.0542328	0.900794	0.00128601	85.4005	0.341483
nuclear genes	96857at50557	315	45.6582	0.5206	1.60498	0.031746	0.930159	0.00107953	88.4948	0.389315
nuclear genes	11510at50557	1063	48.2175	0.2673	1.25068	0.0257134	0.914393	0.000480297	90.1671	0.394296
nuclear genes	93865at50557	211	43.097	0.8887	1.11215	0.14376	0.742496	0.000589782	66.3584	0.427898
nuclear genes	30738at50557	802	42.6262	0.5626	2.12582	0.0681629	0.88404	0.000738868	93.7451	0.352984
nuclear genes	75818at50557	290	44.0146	0.5305	1.24217	0.133333	0.782759	0.000421857	72.7842	0.471271
nuclear genes	132625at50557	127	49.136	0.737	1.53117	0.0288714	0.91601	0.000437248	67.8014	0.398827
nuclear genes	64976at50557	291	51.5327	0.7822	1.93813	0.0549828	0.893471	0.000597472	82.5914	0.418536
nuclear genes	109797at50557	281	47.9134	0.6738	1.07189	0.125741	0.776987	0.000249469	66.1836	0.315559
nuclear genes	43121at50557	509	46.9254	0.6089	1.04522	0.0929928	0.774722	0.000275229	67.1316	0.337968
nuclear genes	111975at50557	210	42.6399	0.787	1.95822	0.0714286	0.877778	0.00104576	87.1446	0.397236
nuclear genes	146376at50557	115	44.9587	0.7902	1.28153	0.0231884	0.901449	1.65871e-07	62.9637	0.416593
nuclear genes	23929at50557	310	46.1228	0.6548	1.72597	0.0268817	0.936559	0.000730084	81.96	0.530131
nuclear genes	60711at50557	463	52.1311	0.5276	1.3078	0.0158387	0.933045	0.000577046	81.804	0.335807
nuclear genes	28428at50557	507	45.1718	0.8015	1.30091	0.138067	0.77449	0.000362976	80.541	0.399147
nuclear genes	6417at50557	1213	44.5066	0.4031	1.32112	0.0739214	0.834295	0.000684772	94.4228	0.335689
nuclear genes	141030at50557	123	41.4412	0.8511	1.84717	0.0325203	0.915989	0.000437627	71.3382	0.432839
nuclear genes	115818at50557	336	41.7272	0.8129	2.35933	0.0297619	0.945437	0.00107874	88.8333	0.323131
nuclear genes	99059at50557	242	45.2667	0.8143	1.7788	0.0578512	0.865014	0.000572501	83.2452	0.374948
nuclear genes	127373at50557	239	43.914	0.6766	1.95903	0.0069735	0.963738	0.000821729	87.3426	0.310354
nuclear genes	8280at50557	1254	44.794	0.6628	2.09415	0.0385433	0.920787	0.000687254	92.1465	0.375114
nuclear genes	755at50557	2566	44.6495	0.3032	1.81049	0.0606651	0.874253	0.000756768	96.1175	0.395662
nuclear genes	76481at50557	358	46.8482	0.7132	1.98366	0.0307263	0.932961	0.000909	88.4051	0.371724
nuclear genes	121686at50557	157	40.1484	0.7105	1.98107	0.0615711	0.874735	0.00104647	85.9723	0.355438
nuclear genes	26770at50557	549	42.4626	0.7926	2.11238	0.0643594	0.875531	0.000837862	93.3365	0.382877
nuclear genes	67606at50557	443	44.5596	0.7663	1.10583	0.0586907	0.884123	0.000283057	75.7963	0.423905
nuclear genes	91696at50557	271	41.9449	0.7983	1.9198	0.0922509	0.851169	0.000984352	88.1301	0.364841
nuclear genes	151161at50557	98	48.7662	0.7008	2.33404	0.0272109	0.931973	0.000987363	81.0802	0.385854
nuclear genes	78674at50557	426	39.856	0.4583	1.61473	0.0813772	0.859155	0.000839949	90.5025	0.374615
nuclear genes	70072at50557	247	45.1141	0.8284	1.34666	0.0904184	0.843455	0.000428889	79.8747	0.3709
nuclear genes	93063at50557	294	46.4367	0.7636	1.72706	0.053288	0.875283	0.000822903	87.846	0.359458
nuclear genes	123043at50557	177	40.4302	0.8574	1.63735	0.086629	0.845574	0.000406405	67.1524	0.400597
nuclear genes	143869at50557	148	39.9601	0.8224	2.40051	0.00900901	0.957207	0.000809161	82.303	0.374516
nuclear genes	126811at50557	343	41.9544	0.8157	2.13055	0.0165209	0.939747	0.00092558	90.9803	0.386398
nuclear genes	76747at50557	312	41.8591	0.7342	2.16635	0.0149573	0.963675	0.000743722	89.0966	0.347546
nuclear genes	110393at50557	199	45.1912	0.6877	2.55792	0.0150754	0.944724	0.000771751	82.5711	0.412274
nuclear genes	95758at50557	263	41.7997	0.8111	1.28105	0.120406	0.799747	0.000545235	82.8665	0.36594
nuclear genes	20817at50557	506	46.4516	0.5634	1.19671	0.088274	0.811594	0.000396342	80.6141	0.434663
nuclear genes	4042at50557	1402	50.8064	0.5873	1.92032	0.00380409	0.965288	0.000655553	93.2791	0.340585
nuclear genes	13553at50557	911	43.5636	0.7859	2.05027	0.0365898	0.923527	0.000991454	93.9237	0.357405
nuclear genes	23620at50557	634	46.7798	0.6765	1.37687	0.0478444	0.873291	0.000848585	88.0212	0.372673
nuclear genes	120896at50557	292	43.4907	0.7984	1.73606	0.0365297	0.924658	0.000708877	88.0327	0.411032
nuclear genes	62569at50557	469	42.0312	0.7086	1.69618	0.0518834	0.874911	0.000752174	89.1176	0.395655
nuclear genes	75820at50557	291	41.8517	0.7948	2.27016	0.0263459	0.931271	0.000805758	87.4104	0.401479
nuclear genes	35806at50557	421	43.8852	0.8257	3.60303	0.0150435	0.963579	0.000735075	90.393	0.361803
nuclear genes	84269at50557	337	46.4429	0.3279	1.06329	0.125618	0.754698	0.000507935	77.1364	0.323171
nuclear genes	70763at50557	303	38.7454	0.782	2.86097	0.00550055	0.983498	0.000648957	88.9614	0.386016
nuclear genes	18400at50557	728	41.8569	0.3975	1.26816	0.0764652	0.836996	0.000412773	86.1517	0.408667
nuclear genes	95142at50557	242	50.4377	0.5825	1.2961	0.053719	0.867769	0.000264155	70.1888	0.325422
nuclear genes	44960at50557	514	38.7576	0.8121	2.31982	0.039559	0.935798	0.00116201	92.2427	0.382132
nuclear genes	127087at50557	217	40.204	0.6919	2.37989	0.0353303	0.926267	0.000447041	79.9789	0.397455
nuclear genes	89033at50557	307	41.6391	0.7608	1.53282	0.0499457	0.879479	0.00051243	83.3648	0.351733
nuclear genes	70279at50557	271	42.4989	0.7934	2.2584	0.0455105	0.929889	0.000759725	87.4926	0.387076
nuclear genes	73951at50557	369	45.9798	0.7745	1.29429	0.0334237	0.919603	0.000868797	87.2931	0.327636
nuclear genes	69855at50557	573	42.5155	0.6727	1.85349	0.0773706	0.887144	0.0010051	92.9802	0.339057
nuclear genes	93282at50557	117	52.4889	0.4339	1.01022	0.276353	0.635328	0	33.0734	0.488542
nuclear genes	104016at50557	508	42.173	0.7033	3.64045	0.00590551	0.97769	0.00143887	92.2016	0.379813
nuclear genes	98071at50557	299	41.9576	0.7031	2.06615	0.0234114	0.918618	0.000911824	87.2653	0.396779
nuclear genes	119132at50557	319	42.7663	0.7681	2.53713	0.0261233	0.940439	0.00070768	90.0871	0.365742
nuclear genes	61616at50557	275	51.3751	0.4956	1.19949	0.0775758	0.835152	0.000517631	69.4426	0.350184
nuclear genes	35897at50557	639	48.0547	0.7953	1.92535	0.0266041	0.928534	0.000555476	86.7158	0.360891
nuclear genes	90358at50557	443	44.6839	0.785	3.05688	0.0082769	0.975169	0.000863538	89.6857	0.377379
nuclear genes	145096at50557	89	43.8127	0.8163	1.09573	0.093633	0.794007	1.82603e-07	58.1609	0.336355
nuclear genes	99930at50557	286	41.382	0.7718	2.8382	0.018648	0.952214	0.000718173	87.9802	0.383004
nuclear genes	139238at50557	149	43.8665	0.7025	1.55512	0.111857	0.861298	0.000589323	72.0053	0.331673
nuclear genes	152736at50557	78	53.2293	0.7805	1.20145	0.0897436	0.820513	9.36546e-08	54.4784	0.40432
nuclear genes	122922at50557	151	40.886	0.8153	1.78243	0.0375276	0.92936	0.000959864	78.1292	0.372616
nuclear genes	74718at50557	565	39.4553	0.8473	3.91965	0.00353982	0.982301	0.000654901	92.4109	0.409728
nuclear genes	78158at50557	522	49.0518	0.7713	1.81236	0.0229885	0.926564	0.000594135	88.6701	0.378727
nuclear genes	86592at50557	329	40.4374	0.7603	3.57319	0.0233029	0.950355	0.00121844	90.432	0.350631
nuclear genes	32442at50557	237	47.8322	0.4564	1.62828	0.0323488	0.886076	0.00019365	73.7705	0.324744
nuclear genes	60470at50557	156	42.1524	0.7824	1.78835	0.0747863	0.884615	0.000649778	81.0874	0.457808
nuclear genes	90208at50557	415	45.1737	0.545	1.31063	0.0955823	0.804016	0.00116438	87.5771	0.352362
nuclear genes	100901at50557	137	50.0707	0.5658	1.16163	0.0170316	0.924574	1.36175e-07	59.5796	0.340089
nuclear genes	43374at50557	436	45.742	0.3033	1.05306	0.087156	0.772936	0.000417305	74.8131	0.365608
nuclear genes	4137at50557	915	43.4027	0.3058	1.04293	0.136248	0.715847	0.000486754	82.4701	0.290726
nuclear genes	119037at50557	155	44.8642	0.7024	1.14254	0.131183	0.776344	0.000416851	75.6511	0.368783
nuclear genes	72085at50557	218	44.4946	0.7032	1.83951	0.0351682	0.922018	0.000983878	84.5412	0.36166
nuclear genes	115068at50557	188	44.0655	0.6894	1.02747	0.12234	0.742908	1.78042e-07	69.4792	0.296814
nuclear genes	144668at50557	105	46.5365	0.7247	1.15762	0.0761905	0.834921	1.7112e-07	58.8842	0.389031
nuclear genes	25981at50557	734	44.2874	0.4375	1.4078	0.0626703	0.864214	0.000544761	89.348	0.360773
nuclear genes	73387at50557	366	43.5891	0.6391	1.30325	0.0382514	0.881603	0.000752154	87.201	0.364895
nuclear genes	102433at50557	240	40.8819	0.8325	3.03274	0.0222222	0.945833	0.000729169	86.8109	0.393406
nuclear genes	68813at50557	402	41.713	0.6954	2.10972	0.0339967	0.903814	0.00113297	92.0987	0.322201
nuclear genes	23788at50557	518	50.2339	0.4561	1.96911	0.011583	0.92278	0.000423782	89.734	0.33539
nuclear genes	134150at50557	655	46.4718	0.3617	1.21951	0.129771	0.736387	0.000380654	76.3507	0.364005
nuclear genes	67170at50557	385	45.2655	0.7671	1.63473	0.0285714	0.908225	0.000473719	84.9416	0.460511
nuclear genes	14825at50557	615	44.4305	0.5195	2.24129	0.0211382	0.935501	0.000900943	94.0395	0.319273
nuclear genes	119324at50557	169	42.8943	0.712	1.01616	0.175542	0.666667	0	34.0027	0.220643
nuclear genes	31685at50557	898	45.2838	0.6563	2.17301	0.0241277	0.921307	0.000772109	96.1531	0.364141
nuclear genes	115284at50557	116	39.9731	0.7024	1.50349	0.181034	0.781609	0.000825078	76.8671	0.400225
nuclear genes	129503at50557	194	45.0085	0.867	2.10885	0.0429553	0.914089	0.000609263	80.486	0.439988
nuclear genes	63962at50557	303	48.2978	0.7906	1.33583	0.0605061	0.851485	0.00038775	77.9169	0.372237
nuclear genes	14125at50557	782	50.2124	0.7133	1.60965	0.0899403	0.842285	0.000485577	85.5259	0.394403
nuclear genes	78182at50557	328	53.5459	0.4562	1.03966	0.151423	0.72561	2.34245e-07	63.8926	0.389138
nuclear genes	144087at50557	124	43.5452	0.8531	1.16804	0.102151	0.814516	2.15167e-07	55.6914	0.380441
nuclear genes	60951at50557	355	43.8613	0.8048	1.2338	0.109859	0.816901	0.00059821	82.3526	0.43715
nuclear genes	89141at50557	268	46.2686	0.4509	1.01976	0.21393	0.669154	4.17606e-07	57.2771	0.38577
nuclear genes	141092at50557	147	45.0881	0.6994	1.29322	0.0453515	0.861678	0.00042761	69.3281	0.360293
nuclear genes	126567at50557	236	43.8281	0.8262	1.70372	0.039548	0.90678	0.00061189	83.8578	0.375069
nuclear genes	57602at50557	28	48.2482	0.5747	1.09788	0.0952381	0.857143	0	30.0579	0.478641
nuclear genes	80996at50557	284	40.8787	0.8666	1.49314	0.0481221	0.900235	0.000860348	88.318	0.328502
nuclear genes	28907at50557	770	40.1339	0.7395	2.47771	0.0277056	0.941126	0.000875945	93.3827	0.378157
nuclear genes	81145at50557	301	42.6647	0.7197	1.01077	0.207087	0.655592	3.33959e-07	59.5227	0.394145
nuclear genes	108777at50557	230	43.3232	0.634	1.17072	0.0768116	0.827536	0.000330376	71.465	0.390858
nuclear genes	17387at50557	696	46.1423	0.2646	1.0428	0.0713602	0.780651	0.00060053	83.8162	0.237927
nuclear genes	13778at50557	942	43.0345	0.4596	1.59706	0.0799717	0.863765	0.000904273	93.7352	0.38428
nuclear genes	89135at50557	194	42.6942	0.7148	2.05032	0.0223368	0.955326	0.000541954	82.0477	0.384495
nuclear genes	120658at50557	160	42.476	0.8382	2.09377	0.0229167	0.94375	0.000712068	80.7753	0.359472
nuclear genes	30407at50557	638	44.0525	0.6851	2.37856	0.0350052	0.934692	0.000822423	92.6708	0.345039
nuclear genes	113878at50557	200	40.4141	0.6804	1.13585	0.118333	0.813333	0.000969946	76.7536	0.35025
nuclear genes	13625at50557	835	44.0524	0.4843	1.76308	0.0283433	0.914172	0.00116698	94.6521	0.367734
nuclear genes	132160at50557	160	43.2086	0.7555	1.70718	0.05625	0.904167	0.000999337	83.3391	0.372717
nuclear genes	55950at50557	599	42.8745	0.5552	1.44925	0.05064	0.867001	0.000538011	86.6717	0.347718
nuclear genes	86655at50557	254	39.5369	0.744	2.23714	0.0183727	0.942257	0.001057	90.6957	0.389732
nuclear genes	147828at50557	261	42.9763	0.8089	2.542	0.037037	0.941252	0.000919657	88.6201	0.438448
nuclear genes	128404at50557	151	48.2979	0.814	1.02211	0.116998	0.739514	0	39.3361	0.316414
nuclear genes	18561at50557	758	44.6623	0.4528	1.16528	0.112137	0.795075	0.00077482	88.5747	0.380541
nuclear genes	42648at50557	466	54.2542	0.7175	1.46347	0.0579399	0.865522	0.0002009	72.5452	0.368461
nuclear genes	30301at50557	640	45.2647	0.5244	1.57838	0.025	0.926562	0.000749439	91.6569	0.408502
nuclear genes	117213at50557	214	44.9029	0.839	2.87003	0.00778816	0.985981	0.000575133	85.3158	0.290811
nuclear genes	50853at50557	466	46.643	0.7706	1.467	0.100143	0.820458	0.000891965	87.8826	0.377098
nuclear genes	150385at50557	72	39.6986	0.4716	1.00946	0.296296	0.606481	0	32.7003	0.372268
nuclear genes	97917at50557	215	50.9966	0.8176	1.10971	0.127132	0.765891	2.2689e-07	63.0155	0.459943
nuclear genes	39392at50557	536	41.6993	0.8346	1.95667	0.0528607	0.882463	0.000899055	92.032	0.404203
nuclear genes	48450at50557	522	44.1321	0.4951	1.12896	0.0785441	0.84802	0.000400137	78.5824	0.409088
nuclear genes	136014at50557	195	43.0669	0.7756	1.54746	0.0393162	0.878632	0.000802308	80.2368	0.333037
nuclear genes	125548at50557	238	47.0934	0.827	1.3065	0.0826331	0.822129	0.000229292	72.0173	0.332073
nuclear genes	57812at50557	79	48.4757	0.4702	1.17904	0.0759494	0.805907	1.20272e-07	57.0226	0.499528
nuclear genes	105894at50557	270	47.5081	0.7427	1.20978	0.0851852	0.839506	0.000310384	72.7781	0.416329
nuclear genes	115908at50557	150	42.1008	0.821	1.81142	0.0244444	0.928889	0.000561764	79.7252	0.396741
nuclear genes	128416at50557	150	41.6321	0.7491	3.22861	0.0222222	0.966667	0.000784472	87.5728	0.357687
nuclear genes	74932at50557	297	44.0819	0.8407	1.23115	0.0774411	0.849607	0.000707222	78.3925	0.448349
nuclear genes	127694at50557	243	42.069	0.7362	1.55608	0.0507545	0.858711	0.000821668	84.0151	0.370034
nuclear genes	129498at50557	168	42.3487	0.7229	1.19094	0.0753968	0.815476	0.000361279	75.7514	0.355596
nuclear genes	75595at50557	638	46.3313	0.4078	1.26584	0.0569488	0.795716	0.000332312	78.8081	0.3401
nuclear genes	131285at50557	167	43.0496	0.723	1.34915	0.0419162	0.888224	0.00108189	82.1322	0.321762
nuclear genes	45196at50557	327	45.2645	0.5618	1.52934	0.0519878	0.862385	0.000662166	81.1721	0.419742
nuclear genes	128131at50557	153	43.9876	0.8599	1.96896	0.0217865	0.915033	0.000698404	82.6785	0.386433
nuclear genes	132099at50557	137	38.0813	0.8565	1.14326	0.080292	0.807786	0.000532273	63.4475	0.320331
nuclear genes	120971at50557	146	50.3426	0.6496	1.22298	0.0684932	0.858447	0.000456765	66.2005	0.382039
nuclear genes	99964at50557	486	47.9274	0.5423	2.03429	0.00754458	0.951989	0.000772411	90.9175	0.3591
nuclear genes	116915at50557	346	43.0873	0.7932	2.71092	0.0327553	0.934489	0.00117163	90.8804	0.369887
nuclear genes	109573at50557	217	46.4269	0.875	1.03374	0.198157	0.698925	3.23327e-07	61.0302	0.417728
nuclear genes	98987at50557	49	43.6383	0.5141	2.25564	0.0136054	0.952381	9.81203e-08	60.3159	0.335464
nuclear genes	90145at50557	260	41.2162	0.7921	2.9883	0.0115385	0.969231	0.000781985	87.6228	0.393262
nuclear genes	39871at50557	387	50.1224	0.7249	1.93874	0.0964686	0.841516	0.000351934	82.9215	0.455399
nuclear genes	22862at50557	773	41.9596	0.3475	1.73614	0.0319103	0.897801	0.000979653	93.0831	0.364619
nuclear genes	76963at50557	386	42.5527	0.6978	2.67364	0.0310881	0.932642	0.00075012	87.7588	0.394356
nuclear genes	146725at50557	136	46.2801	0.7606	2.10538	0.0294118	0.953431	0.000739787	78.0482	0.337177
nuclear genes	139832at50557	239	54.0013	0.8214	1.6939	0.110181	0.854951	0.000277047	73.0944	0.352404
nuclear genes	117719at50557	172	42.6363	0.7615	1.33033	0.0620155	0.833333	0.000748129	79.962	0.381568
nuclear genes	59721at50557	426	49.5775	0.7869	2.56223	0.0179969	0.957746	0.000987535	92.8203	0.384443
nuclear genes	115338at50557	189	43.2642	0.8198	1.65922	0.037037	0.897707	0.000321481	79.7032	0.440465
nuclear genes	26432at50557	175	49.4649	0.5467	1.02638	0.142857	0.687619	1.38464e-07	60.2802	0.275815
nuclear genes	89725at50557	168	45.7553	0.4651	1.02931	0.228175	0.678571	0.000555469	75.1671	0.389072
nuclear genes	33572at50557	367	46.6206	0.7092	1.21989	0.0853769	0.799273	0.000277256	73.8953	0.39322
nuclear genes	15573at50557	376	43.0258	0.5918	1.5971	0.0443262	0.858156	0.000633357	81.4968	0.364778
nuclear genes	147680at50557	153	49.3247	0.5721	1.05431	0.100218	0.786492	0.000268336	66.483	0.289761
nuclear genes	81037at50557	162	43.7488	0.8229	1.98747	0.0432099	0.930041	0.000467196	76.4458	0.357152
nuclear genes	29091at50557	622	41.2068	0.8187	1.94204	0.0337621	0.924437	0.000585767	90.7976	0.389189
nuclear genes	118222at50557	178	41.9633	0.8185	1.4356	0.0449438	0.870787	0.000522176	77.6327	0.411174
nuclear genes	95131at50557	232	40.8788	0.8442	1.71972	0.0574713	0.880747	0.000767427	86.4936	0.369964
nuclear genes	119123at50557	374	41.3153	0.7114	3.3905	0.0329768	0.937611	0.000965191	92.7268	0.385903
nuclear genes	2744at50557	2250	45.7895	0.4324	1.68559	0.0346667	0.89363	0.000493804	94.575	0.344333
nuclear genes	131682at50557	107	46.2654	0.7262	1.91619	0.0249221	0.934579	0.000856262	82.2736	0.353614
nuclear genes	136030at50557	203	41.5026	0.7372	1.924	0.00492611	0.952381	0.000784908	82.8397	0.364931
nuclear genes	145210at50557	209	43.2074	0.7823	2.68832	0.0287081	0.950558	0.000972173	88.3268	0.348762
nuclear genes	65366at50557	289	41.9147	0.8075	2.00495	0.0219146	0.913495	0.00105575	89.787	0.345515
nuclear genes	48331at50557	364	44.8842	0.7499	1.70262	0.0943223	0.845238	0.000723693	87.8667	0.375242
nuclear genes	125026at50557	264	42.4016	0.5063	1.30077	0.0454545	0.89899	0.000527827	76.1961	0.51345
nuclear genes	9680at50557	859	50.2075	0.4963	1.77914	0.0357004	0.900272	0.000861101	92.0534	0.381152
nuclear genes	13158at50557	898	47.4363	0.6225	1.48393	0.0527097	0.880475	0.00091127	92.1137	0.389134
nuclear genes	15341at50557	182	45.8731	0.698	1.00989	0.287546	0.615385	3.44183e-07	55.766	0.434429
nuclear genes	98381at50557	162	40.6994	0.641	2.2407	0.0205761	0.919753	0.000767312	87.0628	0.364176
nuclear genes	118662at50557	134	43.1964	0.5032	1.03565	0.243781	0.708955	2.94539e-07	60.0323	0.365199
nuclear genes	90686at50557	478	43.7752	0.7942	2.3088	0.0160391	0.95258	0.000918131	91.6203	0.39913
nuclear genes	50478at50557	445	41.7147	0.8297	1.66681	0.0808989	0.868914	0.00094892	88.481	0.345885
nuclear genes	70675at50557	258	47.378	0.4109	1.32425	0.0555556	0.830749	0.000310353	70.8515	0.3803
nuclear genes	97131at50557	286	41.4892	0.8449	1.70729	0.048951	0.867133	0.000705347	82.0131	0.395103
nuclear genes	80653at50557	336	50.1155	0.5548	1.1467	0.0734127	0.847222	0.000336633	70.8832	0.324624
nuclear genes	111078at50557	185	39.1777	0.8081	2.17539	0.0288288	0.90991	0.000840283	87.1929	0.34533
nuclear genes	129612at50557	152	42.7447	0.8287	2.59668	0.0482456	0.929825	0.000947738	82.381	0.354549
nuclear genes	20640at50557	931	51.5391	0.5163	1.20354	0.0418904	0.870748	0.000501194	86.5541	0.303247
nuclear genes	87181at50557	243	50.3566	0.4638	1.01994	0.0987654	0.665295	1.83137e-07	46.4951	0.265124
nuclear genes	80522at50557	299	40.5959	0.9017	2.97676	0.0490524	0.924192	0.000584096	90.1706	0.38572
nuclear genes	116516at50557	189	42.7839	0.8284	1.62582	0.026455	0.950617	0.000516327	78	0.430348
nuclear genes	96662at50557	174	46.5737	0.7697	1.64055	0.0383142	0.856322	0.000275361	72.5356	0.374594
nuclear genes	8312at50557	1414	40.2331	0.7361	3.96202	0.00636492	0.983498	0.000929759	96.3544	0.382388
nuclear genes	145192at50557	182	38.3075	0.8105	2.86958	0.0421245	0.937729	0.000970886	89.222	0.362398
nuclear genes	34007at50557	662	44.2608	0.7867	2.79332	0.0171198	0.951662	0.000659707	90.7165	0.350252
nuclear genes	105922at50557	281	43.9718	0.6155	1.63765	0.0308422	0.914591	0.000557859	88.1612	0.280863
nuclear genes	109593at50557	249	41.1517	0.7169	1.74586	0.0334672	0.907631	0.00066194	83.2265	0.353223
nuclear genes	31358at50557	1063	46.977	0.5952	2.0288	0.040138	0.911885	0.000630767	93.4217	0.380108
nuclear genes	23817at50557	545	49.4327	0.7388	2.01582	0.0152905	0.937615	0.000609518	88.5607	0.404823
nuclear genes	45940at50557	571	48.5518	0.5971	1.57131	0.0192644	0.923526	0.000457163	86.7183	0.323444
nuclear genes	1593at50557	1489	47.5399	0.7217	2.19357	0.0452205	0.927468	0.00105639	95.3417	0.479155
nuclear genes	75685at50557	309	41.8259	0.8748	1.88761	0.100324	0.846818	0.000751448	88.9281	0.408209
nuclear genes	72511at50557	827	42.4974	0.6144	3.27007	0.0181378	0.962112	0.00100881	94.8329	0.351688
nuclear genes	90265at50557	215	47.6132	0.6197	1.05079	0.12093	0.747287	0.000471793	70.529	0.354417
nuclear genes	8417at50557	183	43.6097	0.6667	1.30626	0.17122	0.765027	2.54249e-07	65.8402	0.467573
nuclear genes	38891at50557	547	41.6534	0.8767	2.39472	0.0164534	0.962218	0.000743576	91.2565	0.344854
nuclear genes	17628at50557	684	40.5077	0.611	2.2038	0.0482456	0.900585	0.00100772	93.2113	0.355398
nuclear genes	57149at50557	321	41.3921	0.6293	2.71643	0.0134995	0.962617	0.00103073	89.2374	0.337584
nuclear genes	62106at50557	396	39.4418	0.7784	2.2854	0.0765993	0.876263	0.00104369	91.4456	0.37809
nuclear genes	42752at50557	314	44.887	0.5542	2.0444	0.0159236	0.927813	0.00109478	86.8343	0.376183
nuclear genes	2418at50557	1276	49.6986	0.3624	1.57283	0.0321317	0.90465	0.000611238	90.1955	0.39637
nuclear genes	135200at50557	327	38.9304	0.7583	4.66853	0.00713558	0.977574	0.00133281	94.0806	0.376505
nuclear genes	125260at50557	438	44.2334	0.8005	2.65846	0.0319635	0.929224	0.000728139	89.9402	0.384066
nuclear genes	129956at50557	135	39.4255	0.5673	1.22571	0.101235	0.819753	0.000709815	73.4557	0.326473
nuclear genes	137728at50557	105	43.6713	0.8569	1.2441	0.0603175	0.863492	1.51945e-07	44.0872	0.368093
nuclear genes	35930at50557	553	41.168	0.7947	2.80501	0.0114527	0.964436	0.0011208	93.162	0.364874
nuclear genes	25127at50557	929	45.7466	0.5619	1.97249	0.0380337	0.918192	0.000786458	91.8193	0.391928
nuclear genes	66842at50557	736	48.9211	0.3034	2.09587	0.0122283	0.961051	0.000350907	88.2494	0.444026
nuclear genes	25500at50557	597	47.3612	0.3344	1.16342	0.0820771	0.80737	0.000717766	84.1847	0.328258
nuclear genes	48053at50557	508	48.4492	0.376	1.06595	0.0551181	0.826115	0.000432586	81.1418	0.293929
nuclear genes	32803at50557	615	45.485	0.6351	1.95033	0.0319783	0.899729	0.000642738	92.1617	0.361617
nuclear genes	129103at50557	158	47.9386	0.7445	1.07676	0.109705	0.816456	0.000489211	65.9458	0.357527
nuclear genes	57761at50557	339	43.6752	0.5631	1.1099	0.118977	0.753196	0.00049078	76.7662	0.385325
nuclear genes	90640at50557	269	41.9873	0.8203	2.52931	0.0210657	0.94176	0.000944089	88.6822	0.364458
nuclear genes	57786at50557	117	46.1322	0.7227	1.02432	0.122507	0.717949	1.89073e-07	47.1851	0.40982
nuclear genes	75191at50557	226	41.7579	0.5516	1.01442	0.193215	0.666667	2.96426e-07	49.8931	0.345606
nuclear genes	40260at50557	486	53.8428	0.1806	1.10594	0.0404664	0.851166	0.000951658	82.4515	0.340526
nuclear genes	47258at50557	725	48.4685	0.4702	1.34296	0.0413793	0.864828	0.000715078	89.7161	0.322459
nuclear genes	77772at50557	313	44.5652	0.6661	1.01392	0.222577	0.637913	3.90724e-07	50.3515	0.359733
nuclear genes	81782at50557	296	44.37	0.7426	1.36796	0.0731982	0.847973	0.000797021	87.0124	0.367321
nuclear genes	69957at50557	423	43.4858	0.831	2.08175	0.0622537	0.908589	0.000705096	90.3174	0.382798
nuclear genes	102774at50557	114	46.0924	0.6237	1.45753	0.0672515	0.853801	1.33108e-07	57.3265	0.379728
nuclear genes	19244at50557	1130	42.0884	0.623	2.11755	0.0424779	0.915634	0.000868137	93.9521	0.340425
nuclear genes	97186at50557	198	43.6357	0.8191	1.5732	0.043771	0.885522	0.000341449	71.7828	0.344973
nuclear genes	121008at50557	173	43.8993	0.8447	1.59344	0.0655106	0.8921	0.00101801	82.6187	0.370158
nuclear genes	115879at50557	248	50.0181	0.7557	1.42014	0.0672043	0.856183	0.000418796	76.471	0.399539
nuclear genes	60261at50557	263	45.5725	0.7829	1.0481	0.243346	0.647655	3.66123e-07	57.9585	0.477756
nuclear genes	146969at50557	137	41.5908	0.7939	1.74321	0.0778589	0.822384	0.000406893	77.7385	0.372203
nuclear genes	34685at50557	981	43.5415	0.7695	2.22853	0.0169895	0.943595	0.000740161	93.6701	0.393761
nuclear genes	123130at50557	192	45.3579	0.5651	1.07301	0.0746528	0.765625	0.000659214	70.5842	0.400489
nuclear genes	99263at50557	149	38.5668	0.7241	2.0664	0.0313199	0.948546	0.000551504	83.2053	0.376
nuclear genes	73786at50557	479	45.0138	0.7501	1.95275	0.0104384	0.953375	0.000658658	84.9722	0.43812
nuclear genes	49139at50557	790	40.1249	0.8391	2.43268	0.0244726	0.946414	0.000923722	92.9444	0.412019
nuclear genes	34630at50557	376	40.479	0.652	2.21262	0.0656028	0.893617	0.000916982	91.9078	0.362069
nuclear genes	111676at50557	487	42.0482	0.815	2.76538	0.00752909	0.979466	0.00100898	92.3564	0.341457
nuclear genes	95598at50557	249	40.7118	0.7554	1.9997	0.0361446	0.886212	0.000980797	88.1814	0.349283
nuclear genes	37700at50557	331	51.3	0.5253	1.12648	0.0443102	0.845921	1.93407e-07	64.088	0.31663
nuclear genes	134311at50557	165	40.2029	0.4974	1.81978	0.020202	0.913131	0.000642751	83.5205	0.317488
nuclear genes	22300at50557	679	44.1382	0.3808	1.13366	0.0942563	0.774178	0.000585358	88.5529	0.307977
nuclear genes	104914at50557	197	39.8049	0.7842	2.13251	0.0236887	0.928934	0.00109318	85.6478	0.39275
nuclear genes	66267at50557	126	49.3454	0.889	1.49412	0.0687831	0.796296	2.33767e-07	64.2618	0.365004
nuclear genes	80377at50557	307	45.0536	0.6826	1.30829	0.0434311	0.889251	0.000437854	79.6627	0.399788
nuclear genes	41766at50557	513	47.6786	0.3378	1.03758	0.122157	0.737492	0.000651094	76.7818	0.311211
nuclear genes	101283at50557	279	37.3794	0.7148	2.27779	0.0179211	0.953405	0.000950005	87.9585	0.336474
nuclear genes	96740at50557	343	47.5003	0.6198	1.19063	0.122449	0.772595	0.000565994	83.1028	0.370853
nuclear genes	61652at50557	474	43.2406	0.5581	1.56128	0.0611814	0.838256	0.000588817	88.1602	0.366398
nuclear genes	73763at50557	303	37.4558	0.7163	2.10843	0.0341034	0.917492	0.000896279	88.7817	0.348477
nuclear genes	92311at50557	205	45.0418	0.7395	1.63077	0.0617886	0.891057	0.000829994	85.4736	0.459297
nuclear genes	45491at50557	986	53.3195	0.652	1.88067	0.0324544	0.900609	0.000561864	92.3737	0.354831
nuclear genes	109652at50557	302	44.9582	0.8672	2.15424	0.0220751	0.954746	0.000602535	82.593	0.395676
nuclear genes	112608at50557	204	45.8921	0.8274	1.17243	0.0604575	0.870915	0.0004279	72.8222	0.463155
nuclear genes	118677at50557	192	44.3833	0.8173	1.18394	0.0868056	0.810764	0.000424974	69.9282	0.365211
nuclear genes	55309at50557	282	45.3526	0.5258	1.22065	0.135934	0.793144	0.000856256	84.6364	0.407502
nuclear genes	117699at50557	199	45.8423	0.6197	1.0895	0.105528	0.80737	0.000354817	68.3678	0.30317
nuclear genes	51542at50557	473	41.1828	0.8038	2.34852	0.0133897	0.950669	0.000510447	90.7901	0.31467
nuclear genes	38815at50557	631	45.3362	0.7855	4.25684	0.00211305	0.994717	0.00119611	93.6016	0.363056
nuclear genes	84585at50557	330	41.0496	0.8213	2.01523	0.0282828	0.937374	0.000491693	87.4741	0.385731
nuclear genes	16683at50557	783	49.0111	0.513	1.2917	0.0842912	0.805023	0.000436219	87.2412	0.383389
nuclear genes	72785at50557	384	43.2095	0.8211	2.05149	0.0381944	0.923611	0.000758365	87.6123	0.352468
nuclear genes	27606at50557	68	49.9126	0.4392	1.01019	0.156863	0.578431	0	23.7259	0.149737
nuclear genes	65689at50557	1067	43.9728	0.7089	3.16551	0.00781006	0.974383	0.000694007	92.6295	0.369388
nuclear genes	117473at50557	181	44.4084	0.7031	1.04746	0.103131	0.712707	2.96367e-07	42.3411	0.323651
nuclear genes	133033at50557	126	50.4098	0.415	1.09089	0.0820106	0.833333	2.40057e-07	50.9193	0.305903
nuclear genes	109656at50557	305	46.8766	0.7896	1.71194	0.0371585	0.91694	0.000690686	86.4821	0.385374
nuclear genes	32224at50557	445	49.325	0.5368	1.05129	0.121348	0.743071	0.000418833	72.5984	0.469475
nuclear genes	61442at50557	600	44.8142	0.7775	1.9609	0.0588889	0.880556	0.000682823	92.0652	0.406767
nuclear genes	94472at50557	208	47.8859	0.4281	1.04163	0.0913462	0.766026	1.89239e-07	47.9158	0.314986
nuclear genes	48126at50557	293	41.0421	0.7018	1.0722	0.110353	0.797497	0.000788245	82.7072	0.352461
nuclear genes	52049at50557	402	42.4282	0.7451	2.92832	0.0223881	0.952736	0.000782866	91.9242	0.370932
nuclear genes	1621at50557	3689	49.9136	0.5862	1.72931	0.0391253	0.898618	0.000783025	96.5909	0.436016
nuclear genes	114823at50557	172	42.3735	0.6954	1.46022	0.0387597	0.881783	0.00075328	83.5259	0.341164
nuclear genes	34936at50557	531	44.8115	0.2423	1.0253	0.166981	0.702448	0.000482559	78.7971	0.390039
nuclear genes	89057at50557	229	43.3022	0.523	1.03454	0.13246	0.803493	2.24334e-07	59.7971	0.60008
nuclear genes	63135at50557	205	48.5925	0.6433	2.06838	0.0341463	0.899187	0.000584325	82.7079	0.444891
nuclear genes	19423at50557	569	46.8295	0.3563	1.15349	0.0433509	0.848272	0.000343399	75.8622	0.442521
nuclear genes	24998at50557	283	43.5482	0.7878	1.97506	0.0624264	0.890459	0.000776679	87.0073	0.392728
nuclear genes	58189at50557	346	52.019	0.5841	1.66099	0.0211946	0.913295	0.000558264	83.425	0.382453
nuclear genes	113529at50557	262	40.123	0.8508	2.52621	0.0152672	0.966921	0.000556015	85.9884	0.408652
nuclear genes	59396at50557	457	43.0345	0.743	1.09081	0.118891	0.780452	0.000460471	81.2514	0.358939
nuclear genes	103576at50557	230	44.4444	0.7711	1.63059	0.0550725	0.885507	0.000287621	72.9498	0.427341
nuclear genes	40442at50557	411	45.05	0.6437	2.04793	0.0235199	0.927818	0.000441705	87.1864	0.439166
nuclear genes	131659at50557	142	42.7136	0.7636	1.10344	0.129108	0.78169	1.28553e-07	62.7146	0.379951
nuclear genes	117365at50557	212	43.065	0.781	3.09892	0.00628931	0.974843	0.000960135	88.5205	0.340264
nuclear genes	143282at50557	172	42.2699	0.8305	1.78413	0.0562016	0.868217	0.000416834	74.2317	0.399741
nuclear genes	128559at50557	240	47.2321	0.782	3.11665	0.00555556	0.981944	0.000807592	86.7097	0.376851
nuclear genes	90774at50557	148	47.4791	0.3339	1.04229	0.0472973	0.813063	1.20984e-07	44.5059	0.2902
nuclear genes	26217at50557	678	41.556	0.721	2.25398	0.0270403	0.927729	0.000882598	92.9874	0.366444
nuclear genes	142454at50557	147	42.9132	0.7291	1.6555	0.0294785	0.911565	0.000992396	83.1483	0.331175
nuclear genes	133669at50557	166	37.5746	0.7922	1.66646	0.0281124	0.917671	0.000548677	79.3508	0.394948
nuclear genes	127306at50557	151	49.6483	0.5259	1.23643	0.0662252	0.871965	0.000413078	68.2507	0.318949
nuclear genes	44720at50557	540	49.7477	0.6278	1.13838	0.0820988	0.793827	0.000707756	83.5079	0.373958
nuclear genes	100579at50557	265	39.9369	0.572	1.03881	0.197484	0.718239	2.87363e-07	61.5487	0.401633
nuclear genes	32311at50557	653	39.256	0.4608	1.32547	0.050536	0.859622	0.000482961	87.5494	0.385745
nuclear genes	76905at50557	368	39.7258	0.7898	3.52418	0.0525362	0.913043	0.000833128	89.9843	0.366256
nuclear genes	20198at50557	674	50.326	0.7154	1.83642	0.0173096	0.939169	0.000534729	90.3149	0.386316
nuclear genes	69102at50557	142	45.8657	0.7145	1.28651	0.143192	0.807512	0.000369356	76.2254	0.379525
nuclear genes	97090at50557	222	40.803	0.5751	1.13277	0.0705706	0.822823	0.000833678	83.6812	0.333167
nuclear genes	148274at50557	392	45.0947	0.6925	2.48834	0.0255102	0.943878	0.000719547	82.737	0.34087
nuclear genes	142467at50557	141	40.7643	0.7917	2.27327	0.0378251	0.943262	0.00105141	80.6072	0.341106
nuclear genes	41907at50557	452	45.7148	0.6511	1.26068	0.0331858	0.89233	0.000403282	84.2211	0.426411
nuclear genes	57752at50557	473	48.1205	0.6389	1.09584	0.112051	0.761804	0.000809438	89.8905	0.365148
nuclear genes	108140at50557	206	43.2268	0.8005	1.53361	0.114887	0.843042	0.000893771	82	0.382116
nuclear genes	101706at50557	140	47.2939	0.8665	1.17035	0.0690476	0.880952	1.18049e-07	59.9406	0.434666
nuclear genes	83523at50557	556	40.8298	0.8562	2.82182	0.0281775	0.935851	0.000669651	91.7381	0.363248
nuclear genes	139026at50557	152	41.7425	0.75	1.88456	0.0175439	0.929825	0.000819595	77.5648	0.351676
nuclear genes	116739at50557	188	43.1342	0.6421	1.03711	0.0833333	0.76773	2.06165e-07	71.8731	0.413422
nuclear genes	27737at50557	590	43.1686	0.4077	1.32077	0.0497175	0.859887	0.000706547	88.5844	0.381681
nuclear genes	3565at50557	781	45.4093	0.6868	1.35215	0.0836534	0.81306	0.000553536	87.6955	0.399495
nuclear genes	85903at50557	398	42.4983	0.7664	1.95631	0.0569514	0.89866	0.000795519	88.43	0.379074
nuclear genes	139167at50557	195	44.0555	0.823	1.79486	0.0495726	0.887179	0.000933611	80.4289	0.378302
nuclear genes	124557at50557	266	42.3145	0.7755	2.32691	0.0451128	0.889724	0.000766163	87.8956	0.367334
nuclear genes	132051at50557	249	36.7471	0.695	2.82604	0.0281124	0.921017	0.00119659	90.2113	0.339722
nuclear genes	16250at50557	642	42.3183	0.6306	2.65276	0.0332295	0.91433	0.00100013	94.1468	0.396527
nuclear genes	38406at50557	508	48.3326	0.6118	1.67682	0.0885827	0.820866	0.000975617	89.2112	0.397798
nuclear genes	132159at50557	102	41.854	0.7706	1.12938	0.22549	0.72549	2.6139e-07	57.094	0.472212
nuclear genes	60961at50557	395	47.8455	0.5463	1.32227	0.119831	0.802532	0.000827806	86.738	0.384451
nuclear genes	123110at50557	314	43.9889	0.5752	2.86677	0.0169851	0.951168	0.000758414	88.5851	0.326871
nuclear genes	140285at50557	170	42.2124	0.7922	1.77441	0.0490196	0.901961	0.00105679	82.6174	0.369369
nuclear genes	104302at50557	241	44.051	0.5697	1.02374	0.242047	0.68603	0.000644325	66.7483	0.42084
nuclear genes	33894at50557	492	42.4603	0.7067	2.69519	0.0189702	0.942412	0.000835691	91.4389	0.379761
nuclear genes	65980at50557	432	46.8394	0.7985	2.3362	0.0200617	0.958333	0.000640672	88.2519	0.37304
nuclear genes	74841at50557	455	41.7769	0.4935	1.72144	0.0380952	0.885714	0.000690996	88.681	0.295778
nuclear genes	83548at50557	314	42.232	0.6582	1.73688	0.0721868	0.858811	0.00110633	88.4504	0.349184
nuclear genes	37606at50557	388	48.4009	0.6929	1.02944	0.267182	0.662371	0.000411317	72.0194	0.426458
nuclear genes	125117at50557	188	50.8749	0.596	1.15265	0.0549645	0.840426	0.000464408	74.7577	0.337213
nuclear genes	102517at50557	239	49.5966	0.5775	1.02659	0.248257	0.684798	4.22138e-07	58.15	0.416409
nuclear genes	111706at50557	216	44.6391	0.8574	2.02643	0.0817901	0.885802	0.000740725	84.4858	0.40492
nuclear genes	767at50557	3563	48.4413	0.3315	1.57264	0.0408832	0.876415	0.000745464	95.1319	0.364447
nuclear genes	16156at50557	978	43.5611	0.8709	2.86113	0.0221541	0.956033	0.000784899	95.25	0.403535
nuclear genes	13612at50557	1140	40.2862	0.8229	3.31063	0.0222222	0.953216	0.000914841	94.1792	0.381771
nuclear genes	138214at50557	140	51.1319	0.6955	1.0185	0.202381	0.690476	0	19.9847	0.414429
nuclear genes	102388at50557	208	39.849	0.8331	1.1574	0.165064	0.796474	0.000388509	78.028	0.409053
nuclear genes	147931at50557	87	41.8723	0.7576	1.00951	0.279693	0.597701	0	36.0451	0.367097
nuclear genes	112400at50557	283	43.6136	0.6237	1.37393	0.0530035	0.839812	0.000939963	85.455	0.342923
nuclear genes	12236at50557	889	48.2763	0.5296	1.13554	0.0986127	0.798275	0.000512164	85.4	0.376453
nuclear genes	83433at50557	377	54.3504	0.7712	1.2082	0.0999116	0.819629	0.000217513	67.4811	0.351008
nuclear genes	79760at50557	298	42.2461	0.5908	1.13987	0.0659955	0.823266	0.00042378	71.1741	0.325222
nuclear genes	138088at50557	209	39.5915	0.7713	3.32423	0.0175439	0.966507	0.000871074	90.3811	0.377284
nuclear genes	7053at50557	968	51.9107	0.6237	1.89666	0.0165289	0.931818	0.000861582	90.3264	0.40879
nuclear genes	137376at50557	126	40.5916	0.8261	1.29431	0.0952381	0.809524	0.000474432	68.0415	0.390545
nuclear genes	113042at50557	253	38.655	0.7219	1.93158	0.0223979	0.934124	0.000917277	87.2854	0.348013
nuclear genes	96054at50557	240	40.7044	0.745	2.48508	0.0236111	0.938889	0.00100136	88.7892	0.383969
nuclear genes	56099at50557	445	42.6966	0.7223	1.51417	0.0509363	0.881648	0.000792274	89.4595	0.352565
nuclear genes	16323at50557	699	48.7379	0.6185	3.22727	0.00286123	0.982356	0.000950512	93.1796	0.38011
nuclear genes	100138at50557	156	41.3558	0.8348	1.98941	0.017094	0.940171	0.00104457	81.0705	0.332345
nuclear genes	84237at50557	213	44.8863	0.8346	2.02162	0.0266041	0.898279	0.00079682	86.348	0.375725
nuclear genes	132615at50557	85	43.9319	0.7054	1.38078	0.0784314	0.870588	0.000771535	76.5925	0.356046
nuclear genes	87144at50557	299	42.1404	0.729	1.44585	0.0445931	0.899666	0.000608224	88.1698	0.379701
nuclear genes	44088at50557	701	43.4835	0.8071	2.98159	0.0085592	0.963386	0.000951753	93.6187	0.414447
nuclear genes	93746at50557	252	42.2358	0.7537	1.24387	0.0846561	0.846561	0.000710411	81.7257	0.379462
nuclear genes	16714at50557	47	45.4654	0.4012	1.02021	0.120567	0.70922	0	34.4144	0.422334
nuclear genes	77723at50557	493	52.4218	0.4889	1.7128	0.0547667	0.887086	0.000379585	82.5236	0.407028
nuclear genes	128290at50557	176	41.7778	0.773	1.93021	0.0625	0.882576	0.000777833	80.5507	0.370638
nuclear genes	118237at50557	199	49.5897	0.9426	1.28777	0.120603	0.79732	1.44316e-07	57.5249	0.442944
nuclear genes	83902at50557	268	44.4234	0.6389	1.14881	0.118159	0.773632	0.000631222	76.0025	0.353912
nuclear genes	12051at50557	958	43.6419	0.2247	1.01643	0.180585	0.655184	0.000797089	83.4209	0.277356
nuclear genes	108302at50557	133	42.9251	0.6373	1.31459	0.112782	0.824561	0.000513665	76.4642	0.419655
nuclear genes	43508at50557	478	45.9098	0.6242	1.43066	0.0718271	0.837517	0.000641264	86.9142	0.370988
nuclear genes	22613at50557	406	52.6553	0.6934	1.67861	0.0706076	0.844828	0.000748924	89.2451	0.42656
nuclear genes	90744at50557	227	43.4075	0.7777	1.01474	0.287812	0.599119	2.99644e-07	53.939	0.499638
nuclear genes	59664at50557	958	43.24	0.5605	2.85671	0.0139179	0.949896	0.00116677	95.0446	0.375334
nuclear genes	35287at50557	476	42.0113	0.5416	1.65159	0.047619	0.87465	0.000822535	88.515	0.313112
nuclear genes	22348at50557	653	50.2828	0.4513	1.03761	0.181725	0.709546	0.000215685	75.5488	0.370132
nuclear genes	24138at50557	834	41.7434	0.624	2.09457	0.0371703	0.914468	0.00122886	94.944	0.347905
nuclear genes	78296at50557	306	42.1702	0.6279	1.2816	0.0631808	0.847495	0.000551043	82.1124	0.37752
nuclear genes	142782at50557	128	47.1537	0.6852	1.0269	0.158854	0.729167	2.84239e-07	44.4354	0.336412
nuclear genes	35768at50557	108	42.6401	0.6135	1.6237	0.0277778	0.92284	0.000329367	66.2857	0.31598
nuclear genes	99280at50557	341	43.4055	0.8645	1.84272	0.0215054	0.948192	0.000411189	85.2235	0.334417
nuclear genes	95144at50557	270	42.7459	0.7791	1.20491	0.133333	0.792593	0.000839243	80.024	0.374169
nuclear genes	120905at50557	276	42.0136	0.6924	2.5502	0.013285	0.971014	0.0010267	88.785	0.344286
nuclear genes	149102at50557	108	43.4044	0.7834	1.41793	0.0648148	0.888889	0.000410502	73.0829	0.371262
nuclear genes	101659at50557	452	41.4613	0.8029	3.03062	0.0147493	0.972714	0.00131789	91.8835	0.353574
nuclear genes	73602at50557	258	46.6502	0.8497	2.08002	0.0167959	0.919897	0.000353385	82.6619	0.360389
nuclear genes	78643at50557	332	40.3454	0.7943	1.57111	0.0702811	0.861446	0.000714802	88.1759	0.389135
nuclear genes	99401at50557	143	45.3275	0.7315	1.25314	0.123543	0.783217	0.00049164	76.1646	0.344613
nuclear genes	28600at50557	633	44.1547	0.7085	1.5998	0.0405477	0.877304	0.000507813	92.2045	0.361585
nuclear genes	109613at50557	507	45.1573	0.7419	2.32724	0.0249836	0.936884	0.000564209	90.4561	0.347958
nuclear genes	101501at50557	440	41.4693	0.6302	2.18949	0.0386364	0.927273	0.000942322	90.3655	0.367981
nuclear genes	87712at50557	391	46.7228	0.7062	1.79057	0.0230179	0.943734	0.00125609	88.1828	0.347947
nuclear genes	30640at50557	714	43.0194	0.4211	1.10472	0.106909	0.76704	0.000488505	77.6546	0.417609
nuclear genes	51637at50557	790	47.0946	0.8404	2.56666	0.0240506	0.928692	0.000862627	93.6686	0.392339
nuclear genes	115237at50557	176	42.8937	0.7943	2.81518	0.0227273	0.965909	0.00108628	86.0517	0.352932
nuclear genes	46888at50557	597	47.9845	0.2657	1.72347	0.0117253	0.950307	0.000470554	85.2903	0.344265
nuclear genes	110742at50557	180	41.91	0.7432	2.11809	0.05	0.912963	0.000468452	83.3729	0.353785
nuclear genes	73852at50557	320	43.4579	0.3132	1.08496	0.0708333	0.826042	0.00103023	80.5741	0.381817
nuclear genes	8655at50557	1472	47.0571	0.6072	1.90427	0.0450634	0.898098	0.000957879	93.8621	0.41424
nuclear genes	123578at50557	196	44.2541	0.7321	1.4902	0.0646259	0.87415	0.000665474	84.5783	0.410389
nuclear genes	109142at50557	292	43.8038	0.7521	1.61633	0.0639269	0.873288	0.000888386	86.7543	0.347358
nuclear genes	35300at50557	523	43.693	0.8501	2.16372	0.0191205	0.948375	0.000524551	90.949	0.374196
nuclear genes	122330at50557	178	40.3449	0.7359	1.92063	0.0749064	0.868914	0.000588693	81.5548	0.359497
nuclear genes	95496at50557	380	49.4776	0.61	1.19193	0.0850877	0.788596	0.000544441	81.9347	0.359897
nuclear genes	7835at50557	1224	43.3027	0.7019	2.06623	0.0272331	0.930556	0.000500351	93.3207	0.368727
nuclear genes	127380at50557	201	42.557	0.8803	1.55199	0.0696517	0.880597	0.000633556	79.021	0.414776
nuclear genes	100475at50557	359	43.8277	0.7385	2.08764	0.0148561	0.932219	0.00061261	88.4534	0.406392
nuclear genes	15532at50557	343	43.5576	0.6863	1.16177	0.141885	0.742468	0.000490443	79.2682	0.397136
nuclear genes	11224at50557	571	50.9842	0.4979	1.52375	0.0420315	0.882078	0.000359546	82.3831	0.426597
nuclear genes	69725at50557	340	42.7844	0.8006	2.03758	0.05	0.919608	0.000533006	86.2291	0.393508
nuclear genes	37233at50557	560	42.9918	0.8757	1.91324	0.0708333	0.888095	0.000345474	83.1751	0.447363
nuclear genes	15445at50557	874	44.3602	0.4962	1.50083	0.0621663	0.862319	0.000863745	89.818	0.389637
nuclear genes	126384at50557	79	47.1407	0.6616	1.18583	0.14346	0.805907	0.000758348	64.0879	0.403843
nuclear genes	10664at50557	1092	46.5242	0.5383	1.39451	0.0683761	0.840049	0.00075501	92.0365	0.373604
nuclear genes	89752at50557	312	43.0521	0.5217	1.12914	0.116453	0.804487	0.000474175	75.3521	0.34712
nuclear genes	133023at50557	226	44.8428	0.7366	2.29902	0.0501475	0.915929	0.00121998	88.0471	0.351213
nuclear genes	132612at50557	149	44.9244	0.9104	1.2341	0.10962	0.821029	3.27232e-05	66.9685	0.361751
nuclear genes	132295at50557	206	39.9702	0.7566	3.42281	0	0.983819	0.000850776	87.9975	0.388319
nuclear genes	55628at50557	554	40.3151	0.6597	3.3799	0.0108303	0.970517	0.000682097	92.3868	0.3982
nuclear genes	25718at50557	2185	45.1915	0.7576	2.80222	0.0385965	0.919756	0.000734372	95.9758	0.387101
nuclear genes	123747at50557	219	42.022	0.8072	2.25735	0.0228311	0.946728	0.000728448	82.8692	0.404766
nuclear genes	12503at50557	721	51.9544	0.6815	1.56962	0.0670365	0.844198	0.000536203	87.0362	0.416725
nuclear genes	103040at50557	319	40.5156	0.8565	3.04009	0.00208986	0.981191	0.000907537	89.9853	0.330668
nuclear genes	126093at50557	282	41.6949	0.7838	2.46085	0.0212766	0.952719	0.000680356	88.3698	0.3609
nuclear genes	87041at50557	345	44.3703	0.4615	1.13313	0.108213	0.788406	0.000773811	82.0625	0.356508
nuclear genes	153379at50557	100	43.523	0.6973	2.78943	0.0666667	0.913333	0.000657871	77.182	0.392885
nuclear genes	118259at50557	219	44.0598	0.6686	1.21037	0.0700152	0.85997	0.000699136	85.7676	0.331036
nuclear genes	89456at50557	300	41.2095	0.7768	2.77917	0.00333333	0.984444	0.000856214	91.0644	0.379565
nuclear genes	127753at50557	213	53.951	0.6707	1.372	0.0970266	0.812207	0.000557041	73.8598	0.393883
nuclear genes	57980at50557	382	43.0786	0.3663	1.06065	0.123037	0.719023	0.000650361	73.402	0.362958
nuclear genes	140221at50557	116	42.5686	0.867	2.05145	0.0373563	0.922414	0.000344017	68.1122	0.373348
nuclear genes	47330at50557	758	44.2785	0.8127	2.95088	0.0105541	0.96438	0.000860142	91.0427	0.379065
nuclear genes	133163at50557	43	42.1859	0.6271	1.70614	0.0232558	0.906977	7.81578e-08	61.6028	0.379955
nuclear genes	72759at50557	108	50.1473	0.6665	2.22428	0.0216049	0.935185	1.19432e-07	63.9558	0.415564
nuclear genes	118687at50557	171	40.8352	0.8277	1.09036	0.148148	0.744639	2.89527e-07	60.0581	0.402563
nuclear genes	24606at50557	595	42.3672	0.315	1.14328	0.0857143	0.796639	0.000826479	87.1766	0.314689
nuclear genes	95586at50557	196	45.3127	0.7821	1.1519	0.139456	0.767007	0.000476253	75.385	0.434235
nuclear genes	11473at50557	287	48.5965	0.816	1.2597	0.14518	0.779326	0.000492631	70.4595	0.461234
nuclear genes	43719at50557	377	44.4607	0.677	1.67242	0.0327144	0.902741	0.000429161	82.1197	0.38215
nuclear genes	116934at50557	129	44.0071	0.7333	1.10905	0.157623	0.751938	1.42525e-07	60.9604	0.429421
nuclear genes	64167at50557	448	38.666	0.7872	3.38909	0.00818452	0.979911	0.00095076	94.1748	0.354411
nuclear genes	34505at50557	746	39.6621	0.6194	2.48848	0.0433423	0.931635	0.000972123	92.2	0.388726
nuclear genes	102539at50557	203	45.9395	0.4547	1.02074	0.18555	0.683087	2.15595e-07	46.2256	0.37035
nuclear genes	15684at50557	860	45.8963	0.4077	2.07463	0.0182171	0.925581	0.00094831	91.659	0.356207
nuclear genes	131041at50557	140	42.5523	0.8127	1.77168	0.0595238	0.909524	0.000761434	84.3643	0.381569
nuclear genes	97125at50557	216	46.7476	0.6638	1.34703	0.0725309	0.83179	2.03172e-07	64.8353	0.41375
nuclear genes	151709at50557	125	43.9413	0.6769	1.81523	0.0613333	0.893333	0.000428563	70.8049	0.387951
nuclear genes	98739at50557	143	40.4756	0.8033	1.82795	0.0536131	0.904429	0.000345768	71.8665	0.428968
nuclear genes	81367at50557	219	41.1261	0.3776	1.05124	0.167428	0.718417	0.000526585	69.104	0.439204
nuclear genes	74045at50557	399	45.0115	0.6909	1.08082	0.204678	0.737678	0.000719781	84.2391	0.386931
nuclear genes	113130at50557	150	51.2639	0.2767	1.04687	0.0577778	0.826667	1.6529e-07	64.7088	0.523592
nuclear genes	143106at50557	135	38.5389	0.7496	2.70614	0.0148148	0.950617	0.00093654	84.7357	0.378398
nuclear genes	69497at50557	1148	48.0023	0.0996	3.9973	0.0191638	0.948316	0.00104066	91.072	0.31879
nuclear genes	76830at50557	281	50.0002	0.4928	1.06941	0.0676157	0.806643	0.000337849	69.6067	0.352611
nuclear genes	91349at50557	327	44.9985	0.8211	2.00862	0.077472	0.865443	0.000587893	85.3333	0.416822
nuclear genes	42193at50557	514	41.0612	0.5337	1.39629	0.0713359	0.854734	0.00100567	90.6156	0.384608
nuclear genes	109616at50557	231	45.0893	0.7382	1.88885	0.010101	0.924964	0.0006304	83.2172	0.366359
nuclear genes	7704at50557	238	45.0373	0.6498	2.1957	0.0294118	0.918768	0.000343944	78.4988	0.416301
nuclear genes	89121at50557	354	46.4806	0.777	2.82123	0.0047081	0.986817	0.000594723	88.2588	0.38248
nuclear genes	39005at50557	592	41.7583	0.5208	2.01805	0.0546171	0.89527	0.000613294	89.0727	0.336724
nuclear genes	9432at50557	97	46.0428	0.5549	2.3794	0.0343643	0.890034	1.32706e-07	67.1768	0.404202
nuclear genes	137014at50557	144	46.1817	0.6935	1.18616	0.0833333	0.826389	1.46232e-07	63.5216	0.318748
nuclear genes	121418at50557	120	39.9	0.5953	1.13082	0.0694444	0.805556	1.6082e-07	66.1136	0.341207
nuclear genes	51851at50557	458	46.2419	0.7997	1.06174	0.199418	0.719068	0.000651493	83.8414	0.478428
nuclear genes	61705at50557	417	44.2994	0.6949	1.3174	0.0591527	0.807354	0.000427686	79.3902	0.342665
nuclear genes	30983at50557	655	44.093	0.3681	1.07114	0.129771	0.740458	0.000472611	86.449	0.29595
nuclear genes	97391at50557	187	41.6174	0.8152	1.62244	0.0516934	0.889483	0.000466291	81.3472	0.381939
nuclear genes	116436at50557	470	42.6328	0.7556	3.59844	0.0120567	0.967376	0.00107126	92.4031	0.370751
nuclear genes	120047at50557	202	43.5262	0.6957	2.21717	0.0231023	0.932343	0.00100347	88.601	0.341148
nuclear genes	90505at50557	323	42.9838	0.8024	1.52621	0.0474716	0.922601	0.000432423	73.8672	0.455314
nuclear genes	101448at50557	286	42.6932	0.8138	2.06166	0.0314685	0.933566	0.000739179	87.3995	0.425938
nuclear genes	60857at50557	300	48.2297	0.4235	1.1194	0.0377778	0.826667	0.000352406	67.0853	0.374559
nuclear genes	75350at50557	453	45.1428	0.7468	1.90697	0.0662252	0.875644	0.000639005	87.6591	0.428258
nuclear genes	8547at50557	976	42.9444	0.5537	2.88995	0.00717213	0.961749	0.000694864	92.7294	0.365431
nuclear genes	37107at50557	498	42.5146	0.6678	2.1342	0.0133869	0.961847	0.000894098	85.9265	0.412172
nuclear genes	58961at50557	438	44.1174	0.697	1.60776	0.043379	0.864536	0.000573328	83.5362	0.401864
nuclear genes	111713at50557	253	38.6983	0.7744	3.66915	0.0197628	0.963109	0.00098826	91.4188	0.359842
nuclear genes	88846at50557	402	44.987	0.8155	2.03879	0.0364842	0.915423	0.000793264	88.0734	0.369662
nuclear genes	120451at50557	450	45.9467	0.7164	1.90063	0.022963	0.914815	0.000717679	88.5756	0.376782
nuclear genes	27630at50557	670	45.4193	0.2198	1.04959	0.0402985	0.837313	0.000378465	83.4823	0.36766
nuclear genes	131759at50557	143	38.1484	0.8432	1.11287	0.102564	0.7669	2.28054e-07	63.2296	0.430468
nuclear genes	102414at50557	287	41.748	0.7831	1.84909	0.0325203	0.934959	0.000709949	86.6971	0.330129
nuclear genes	28921at50557	681	43.6918	0.6553	1.58814	0.0484581	0.869799	0.00056037	88.0427	0.370721
nuclear genes	43141at50557	81	47.9298	0.5855	1.47268	0.00823045	0.909465	0.000278626	69.0077	0.275322
nuclear genes	28429at50557	500	46.0188	0.3771	1.18318	0.0426667	0.858	0.000642798	86.1625	0.336526
nuclear genes	28081at50557	654	42.1665	0.7847	1.608	0.0448522	0.881244	0.000498372	87.5188	0.362343
nuclear genes	12555at50557	161	53.7427	0.7684	1.59789	0.0144928	0.956522	0.000298966	69.0718	0.32253
nuclear genes	48837at50557	530	49.5045	0.9136	1.90441	0.0490566	0.898113	0.000824101	89.9665	0.41253
nuclear genes	2110at50557	1663	44.17	0.5076	2.49857	0.00841852	0.964121	0.000831503	95.4962	0.424133
nuclear genes	58906at50557	348	46.9521	0.8402	1.51429	0.0775862	0.868774	0.000710114	84.8833	0.456178
nuclear genes	68441at50557	400	42.9364	0.7299	1.94846	0.0266667	0.900833	0.000711046	90.1948	0.336558
nuclear genes	92202at50557	234	43.9843	0.6296	1.39012	0.0626781	0.876068	0.00109778	84.5478	0.386115
nuclear genes	15589at50557	853	42.0003	0.293	1.10457	0.107073	0.768269	0.000650487	86.0426	0.363228
nuclear genes	72133at50557	314	48.2591	0.6136	1.11379	0.0721868	0.816348	0.000279228	68.9488	0.36696
nuclear genes	13223at50557	661	46.9772	0.7128	1.60321	0.0700958	0.818961	0.000264695	81.7936	0.398226
nuclear genes	132744at50557	114	42.1982	0.6953	1.01002	0.263158	0.593567	0	33.075	0.408572
nuclear genes	41619at50557	517	42.705	0.5813	1.53266	0.0509349	0.869761	0.000805621	89.5184	0.357264
nuclear genes	105092at50557	197	46.5685	0.7864	1.35244	0.0744501	0.817259	0.000408187	71.4015	0.401224
nuclear genes	74939at50557	255	41.6345	0.4866	1.2641	0.0954248	0.833987	0.000769324	81.4904	0.514471
nuclear genes	78072at50557	334	45.4933	0.7196	1.32491	0.0678643	0.855289	0.000682373	83.6268	0.360514
nuclear genes	25670at50557	894	44.8899	0.2626	1.65608	0.0328113	0.92692	0.000758772	87.7481	0.356719
nuclear genes	147189at50557	141	42.2771	0.8556	1.91656	0.0070922	0.943262	0.000329262	71.4901	0.360678
nuclear genes	65618at50557	398	42.5565	0.737	1.84133	0.0410385	0.900335	0.000637882	85.7888	0.367161
nuclear genes	66548at50557	287	42.3317	0.8287	1.8563	0.0557491	0.876887	0.000673478	83.568	0.388305
nuclear genes	113213at50557	409	39.7643	0.79	2.98303	0.00162999	0.98696	0.000948735	92.5257	0.355688
nuclear genes	37850at50557	751	43.452	0.7837	1.7141	0.0470484	0.892588	0.000600224	87.4886	0.379425
nuclear genes	15852at50557	925	47.0266	0.207	1.03355	0.074955	0.745225	0.000382898	86.0306	0.225033
nuclear genes	137467at50557	144	47.6878	0.7411	1.04157	0.0856481	0.768519	2.03977e-07	57.6035	0.326488
nuclear genes	78869at50557	260	47.6529	0.5295	1.73775	0.0538462	0.875641	0.000816125	86.063	0.316865
nuclear genes	100854at50557	330	41.2674	0.7419	2.18617	0.0151515	0.946465	0.000664721	87.0998	0.375358
nuclear genes	116554at50557	377	44.3675	0.7971	2.32322	0.0229885	0.94076	0.000719084	88.2375	0.400406
nuclear genes	93513at50557	294	42.8976	0.7038	2.03465	0.0396825	0.914966	0.000898184	88.2916	0.349425
nuclear genes	111943at50557	829	43.7879	0.0848	1.28042	0.278649	0.575392	0.000957268	86.2668	0.445646
nuclear genes	115613at50557	316	42.1797	0.6822	1.91427	0.0158228	0.929325	0.00101273	87.2554	0.335464
nuclear genes	55692at50557	425	42.3915	0.6295	1.11592	0.0941176	0.816471	0.000173411	69.6772	0.324804
nuclear genes	88774at50557	290	45.5919	0.8279	1.64629	0.0850575	0.849425	0.000642984	83.9203	0.451879
nuclear genes	75748at50557	123	50.7174	0.5389	1.11617	0.0298103	0.883469	1.34057e-07	64.9648	0.346792
nuclear genes	119455at50557	742	39.1084	0.7719	4.13436	0.00449236	0.987421	0.00062687	93.9231	0.358576
nuclear genes	147797at50557	104	45.5058	0.8546	1.56898	0.0192308	0.891026	0.00052036	70.5383	0.329976
nuclear genes	98392at50557	372	43.982	0.7557	2.09154	0.0170251	0.948925	0.00102774	88.5061	0.340524
nuclear genes	66657at50557	700	42.4452	0.7754	3.09082	0.037619	0.941905	0.00126577	94.9175	0.345869
nuclear genes	33226at50557	440	47.2297	0.8152	1.44115	0.0628788	0.899242	0.000583557	88.5273	0.41932
nuclear genes	10915at50557	86	43.571	0.5981	1.78553	0.0775194	0.848837	1.11236e-07	64.1407	0.396567
nuclear genes	140747at50557	93	42.9017	0.8026	1.01969	0.146953	0.716846	2.60891e-07	43.2976	0.414119
nuclear genes	74305at50557	265	42.1098	0.7658	1.71898	0.0301887	0.920755	0.00109339	86.6953	0.388197
nuclear genes	134345at50557	162	42.8786	0.7669	1.72398	0.0761317	0.835391	0.000804781	82.9294	0.353965
nuclear genes	93695at50557	212	43.1764	0.8407	1.79565	0.0345912	0.927673	0.00103609	82.9648	0.371091
nuclear genes	146597at50557	232	42.3567	0.855	2.76119	0.0316092	0.933908	0.000731648	88.4736	0.402814
nuclear genes	28678at50557	84	49.736	0.8128	1.81924	0.0119048	0.97619	1.11786e-07	59.7056	0.448217
nuclear genes	43942at50557	460	45.3877	0.7192	2.30706	0.0123188	0.956522	0.000676893	90.6333	0.370928
nuclear genes	151618at50557	151	43.293	0.6831	2.10858	0.0353201	0.940397	0.00099308	87.5665	0.337445
nuclear genes	107380at50557	268	41.8566	0.812	3.24707	0.0136816	0.981343	0.00118998	87.2064	0.329482
nuclear genes	24096at50557	822	41.6396	0.6876	2.12619	0.0255474	0.926196	0.000709853	92.6649	0.392956
nuclear genes	68476at50557	309	48.2254	0.7834	1.09384	0.147789	0.756203	0.000594045	76.2268	0.357779
nuclear genes	64266at50557	185	45.7967	0.3836	1.04297	0.0738739	0.785586	0.000318637	73.2132	0.282576
nuclear genes	102616at50557	273	46.6705	0.5716	1.27465	0.0708181	0.866911	0.000468479	77.1953	0.368252
nuclear genes	122192at50557	147	41.2811	0.6833	1.89652	0.0385488	0.9161	0.00124991	84.3706	0.341393
nuclear genes	107457at50557	93	42.5411	0.7408	1.73024	0.00716846	0.921147	0.000539107	64.1556	0.394387
nuclear genes	155937at50557	118	44.9936	0.7525	3.14175	0.0225989	0.957627	0.000965868	84.2406	0.364677
nuclear genes	13112at50557	1216	48.3908	0.4256	1.66771	0.0649671	0.874178	0.000616686	89.1365	0.389131
nuclear genes	60092at50557	405	43.6029	0.7883	1.26127	0.0650206	0.862551	0.000539004	80.1377	0.45014
nuclear genes	53033at50557	538	40.2584	0.7103	3.3321	0.0154895	0.967782	0.00100176	91.5714	0.384137
nuclear genes	126448at50557	145	37.378	0.8467	1.39221	0.0505747	0.855172	0.00041334	73.1017	0.359287
nuclear genes	94216at50557	372	40.5906	0.7193	2.75496	0.0224014	0.953405	0.00100276	90.7524	0.338741
nuclear genes	80072at50557	347	42.0941	0.6918	1.35549	0.0605187	0.869356	0.000603374	82.8124	0.365082
nuclear genes	57388at50557	1185	50.4963	0.4722	1.94175	0.0348805	0.923207	0.000514988	89.6911	0.44297
nuclear genes	75864at50557	356	47.983	0.77	1.33382	0.0786517	0.830524	0.000610841	82.2703	0.391069
nuclear genes	66453at50557	423	45.8962	0.6239	1.30297	0.0496454	0.862884	0.000923883	89.3421	0.399218
nuclear genes	29312at50557	691	46.4889	0.6112	1.21716	0.100338	0.827303	0.000723797	89.2866	0.438593
nuclear genes	111816at50557	194	48.9183	0.7579	1.27326	0.0738832	0.841924	0.000142487	67.5635	0.347467
nuclear genes	74197at50557	429	42.9362	0.6943	1.45452	0.03885	0.864025	0.000645559	90.6535	0.347117
nuclear genes	24884at50557	653	43.2143	0.7065	1.80961	0.0842266	0.844308	0.00055313	86.41	0.390325
nuclear genes	115402at50557	192	43.0283	0.7426	1.11203	0.109375	0.822917	0.000323355	71.9973	0.352626
nuclear genes	126375at50557	250	43.3924	0.6904	1.7048	0.0533333	0.884	0.00070092	80.5616	0.409183
nuclear genes	68878at50557	120	48.6413	0.7233	1.03882	0.213889	0.7	0	30.8599	0.513065
nuclear genes	103007at50557	232	44.4036	0.8113	1.04147	0.189655	0.683908	3.15827e-07	67.357	0.42263
nuclear genes	117775at50557	163	42.4419	0.7974	1.83079	0.0388548	0.91411	0.000798623	83.9586	0.354208
nuclear genes	121611at50557	432	38.1595	0.7875	4.02928	0.0162037	0.960648	0.00106831	93.4909	0.343287
nuclear genes	71739at50557	325	45.3392	0.6977	1.23566	0.0328205	0.882051	0.000389069	78.5181	0.394859
nuclear genes	14512at50557	396	45.2173	0.7446	2.1408	0.020202	0.943603	0.000471305	85.4169	0.391773
nuclear genes	20299at50557	624	49.933	0.5171	1.92454	0.0090812	0.945513	0.00064132	86.4848	0.315323
nuclear genes	140938at50557	137	42.5971	0.7813	1.12416	0.124088	0.812652	0.000347359	64.5752	0.299853
nuclear genes	10008at50557	32	46.1721	0.8303	1.40863	0.0104167	0.916667	0	34.6108	0.34652
nuclear genes	108482at50557	262	41.5526	0.7667	2.56483	0.0203562	0.949109	0.000736745	87.578	0.35795
nuclear genes	83087at50557	177	45.4223	0.4609	1.5217	0.0338983	0.887006	0.000939103	81.514	0.384844
nuclear genes	147726at50557	95	43.2777	0.801	1.09762	0.157895	0.722807	3.04917e-07	52.5569	0.428319
nuclear genes	8842at50557	1044	47.719	0.4855	2.00277	0.0453384	0.899425	0.000571733	92.8229	0.379773
nuclear genes	127132at50557	115	42.6647	0.5971	1.00982	0.281159	0.562319	0	33.7819	0.293759
nuclear genes	60993at50557	533	44.4494	0.6336	1.96353	0.0275172	0.91995	0.000756885	87.6819	0.410012
nuclear genes	41390at50557	371	47.0381	0.6991	2.3034	0.0395328	0.893082	0.000515764	86.6992	0.44494
nuclear genes	1859at50557	434	45.9289	0.8102	1.07202	0.242704	0.706605	0.000887842	83.059	0.558899
nuclear genes	108060at50557	238	41.5657	0.7351	1.97232	0.0560224	0.879552	0.0011875	90.2083	0.361748
nuclear genes	98955at50557	226	42.1674	0.8343	1.36929	0.0899705	0.834808	0.000788039	81.7318	0.371096
nuclear genes	121522at50557	193	43.9241	0.6678	1.04451	0.0656304	0.837651	1.12139e-07	63.701	0.390596
nuclear genes	100957at50557	86	49.4794	0.7598	1.89577	0.0271318	0.879845	1.73864e-07	54.6313	0.455459
nuclear genes	116675at50557	123	44.9497	0.8038	1.13104	0.168022	0.756098	3.40971e-07	48.8894	0.536979
nuclear genes	58479at50557	467	46.9054	0.5911	1.46123	0.0371163	0.864383	0.000321532	77.2136	0.401792
nuclear genes	128715at50557	209	42.8274	0.6914	1.42458	0.0175439	0.933014	0.000627908	82.0611	0.365008
nuclear genes	2101at50557	2220	44.9954	0.5153	3.08577	0.0106607	0.962012	0.00061706	95.6183	0.420498
nuclear genes	42371at50557	464	49.2806	0.7179	1.46682	0.0632184	0.825431	0.000364764	76.4798	0.391831
nuclear genes	55303at50557	424	41.1245	0.8266	1.96022	0.0951258	0.863994	0.00113696	91.7233	0.3958
nuclear genes	107205at50557	207	43.6122	0.1266	1.01035	0.26248	0.57649	3.94778e-07	42.0436	0.341749
nuclear genes	2168at50557	1302	43.4877	0.6475	2.26799	0.031234	0.93446	0.000943265	95.2146	0.395634
nuclear genes	26645at50557	291	45.4233	0.3938	1.38104	0.0962199	0.796105	0.00063441	85.0152	0.319475
nuclear genes	47at50557	2760	49.5129	0.5002	1.97854	0.057971	0.891546	0.00110621	95.6339	0.469498
nuclear genes	56026at50557	463	45.0842	0.7233	1.15748	0.155508	0.776098	0.000508975	81.8456	0.41542
nuclear genes	94582at50557	412	53.8745	0.6788	2.08547	0.0299353	0.927994	0.000814457	91.8776	0.369061
nuclear genes	141961at50557	108	38.9011	0.6186	1.53317	0.0771605	0.854938	0.00103048	78.988	0.376679
nuclear genes	110603at50557	246	41.4453	0.6811	2.42309	0.0257453	0.949864	0.000876824	87.43	0.373156
nuclear genes	62733at50557	372	42.461	0.8478	2.27367	0.0107527	0.956989	0.000980853	91.0189	0.37179
nuclear genes	57156at50557	532	44.3788	0.4984	1.43099	0.023183	0.928571	0.000866359	87.7812	0.388792
nuclear genes	133570at50557	288	40.5275	0.7991	2.89293	0.0127315	0.965278	0.00121565	90.6971	0.345616
nuclear genes	102440at50557	207	49.7543	0.8635	1.30813	0.0933977	0.808374	1.80266e-07	63.6036	0.407067
nuclear genes	81462at50557	368	44.114	0.6492	3.43025	0.00543478	0.956522	0.00100362	92.6225	0.353909
nuclear genes	57745at50557	384	48.0502	0.6471	2.20222	0.0269097	0.945312	0.00079199	89.7813	0.363833
nuclear genes	142607at50557	84	44.7978	0.5815	1.15483	0.0714286	0.853175	0.000757299	72.4623	0.368124
nuclear genes	129608at50557	111	45.4435	0.7831	1.811	0.0510511	0.900901	0.000731083	72.9976	0.395741
nuclear genes	50585at50557	320	44.3903	0.7406	1.1785	0.133333	0.765625	0.00035655	74.9089	0.449247
nuclear genes	92708at50557	467	55.3548	0.3871	2.76914	0.0221271	0.936474	0.00064768	87.4718	0.3012
nuclear genes	7320at50557	1479	48.6705	0.5124	1.84902	0.0141988	0.927203	0.000551386	92.1936	0.31237
nuclear genes	77225at50557	175	42.0475	0.3363	1.09488	0.047619	0.834286	9.71837e-08	54.0767	0.330353
nuclear genes	6416at50557	907	45.2563	0.6713	1.49088	0.0606395	0.866593	0.000580725	88.1162	0.408512
nuclear genes	133373at50557	226	40.1388	0.6787	3.60441	0.00884956	0.974926	0.0012191	90.5344	0.332974
nuclear genes	55830at50557	530	41.5332	0.8571	2.41204	0.0226415	0.943396	0.00090134	92.0841	0.380231
nuclear genes	65263at50557	103	45.7557	0.4742	1.32102	0.0873786	0.79288	1.21609e-07	58.3464	0.279625
nuclear genes	96805at50557	300	40.9224	0.6763	2.95509	0.00888889	0.97	0.000851418	89.6148	0.33069
nuclear genes	75671at50557	615	47.0961	0.7927	2.72042	0.0146341	0.958266	0.000705228	92.8468	0.361291
nuclear genes	103070at50557	222	41.1442	0.8226	1.42851	0.0855856	0.861862	0.000305141	71.6091	0.395844
nuclear genes	114203at50557	181	48.4302	0.545	1.60323	0.0165746	0.941068	0.000534036	77.1294	0.342352
nuclear genes	78051at50557	230	44.9384	0.8266	2.01323	0.0507246	0.917391	0.000764271	87.6056	0.41676
nuclear genes	114297at50557	179	40.8599	0.7676	2.01456	0.0260708	0.918063	0.0011105	87.2993	0.37604
nuclear genes	91691at50557	167	43.6549	0.694	1.14858	0.0479042	0.830339	1.59584e-07	59.9975	0.33507
nuclear genes	74381at50557	345	47.6171	0.5311	1.07142	0.180676	0.714976	0.000655699	77.0855	0.42538
nuclear genes	141493at50557	112	48.4162	0.6891	1.08104	0.0505952	0.839286	9.67209e-08	53.1353	0.403498
nuclear genes	149447at50557	104	45.2498	0.86	1.00494	0.314103	0.554487	0	34.4406	0.402729
nuclear genes	77679at50557	245	53.1764	0.7729	1.09444	0.185034	0.779592	0.000352773	70.9742	0.355437
nuclear genes	26388at50557	814	45.2831	0.4287	1.20347	0.0389025	0.864865	0.000502643	89.3731	0.31283
nuclear genes	135113at50557	346	40.8109	0.7567	3.11235	0.00578035	0.980732	0.000793818	89.3965	0.394973
nuclear genes	105732at50557	250	40.2177	0.7061	1.37212	0.088	0.828	0.00061172	79.8871	0.343128
nuclear genes	138766at50557	127	42.2733	0.7724	1.15288	0.11811	0.782152	0.000181473	69.9527	0.42924
nuclear genes	102560at50557	268	46.1745	0.8504	1.66754	0.0609453	0.879353	0.000513204	77.8139	0.456686
nuclear genes	105249at50557	245	44.2222	0.8267	1.245	0.114286	0.816327	0.000573523	81.6486	0.413465
nuclear genes	84610at50557	283	44.5969	0.7634	1.71287	0.0612485	0.893993	0.00107503	86.418	0.385112
nuclear genes	38626at50557	361	50.7482	0.7458	1.36066	0.0932595	0.832872	0.000420993	81.4516	0.415012
nuclear genes	112672at50557	244	42.946	0.7224	1.16376	0.068306	0.825137	0.000413932	82.1613	0.321852
nuclear genes	138795at50557	106	50.247	0.8128	1.1614	0.0597484	0.801887	1.0788e-07	56.29	0.41396
nuclear genes	27943at50557	772	41.6792	0.66	1.90648	0.0522453	0.899827	0.000594684	90.0545	0.442457
nuclear genes	17638at50557	876	48.1132	0.5188	1.34415	0.101979	0.812405	0.000778467	90.2056	0.393757
nuclear genes	98383at50557	280	39.7692	0.7648	2.70179	0.0190476	0.955952	0.00112639	92.9927	0.383261
nuclear genes	106896at50557	55	54.8733	0.7776	1.00512	0.169697	0.606061	0	14.3367	0.0899471
nuclear genes	73053at50557	383	41.2534	0.4228	1.80573	0.0356832	0.888599	0.000782738	89.3341	0.352688
nuclear genes	37475at50557	746	45.0238	0.8411	2.47702	0.012958	0.963807	0.000984338	94.4638	0.373128
nuclear genes	18575at50557	1194	43.1412	0.7766	2.53948	0.0251256	0.948911	0.000870736	92.854	0.41252
nuclear genes	125726at50557	204	38.6014	0.8299	1.99565	0.0343137	0.931373	0.000761682	86.0405	0.327217
nuclear genes	75144at50557	394	43.6715	0.8587	1.93959	0.0676819	0.895093	0.000684055	83.1727	0.433181
nuclear genes	25673at50557	493	40.7633	0.7165	2.15099	0.0628803	0.910751	0.000904166	90.6693	0.388928
nuclear genes	108799at50557	131	46.4711	0.6558	1.15759	0.0559796	0.849873	0.000435959	70.9549	0.341037
nuclear genes	71619at50557	374	43.2776	0.6229	1.7156	0.0552585	0.881462	0.000840135	86.036	0.380967
nuclear genes	101190at50557	230	46.4555	0.7768	1.36296	0.0637681	0.863768	0.000500986	79.09	0.333736
nuclear genes	18605at50557	341	40.8263	0.5244	1.07593	0.152493	0.71261	2.49348e-07	67.0769	0.356805
nuclear genes	144720at50557	309	40.2647	0.6707	2.53287	0.0183387	0.94822	0.00107335	89.3859	0.359237
nuclear genes	82718at50557	553	43.942	0.7253	3.22057	0.0247137	0.94575	0.000917207	95.1061	0.341722
nuclear genes	547at50557	1655	47.4484	0.3425	1.23775	0.065861	0.81712	0.000585772	88.2119	0.383318
nuclear genes	66571at50557	453	42.6338	0.9044	1.27845	0.113319	0.832965	0.000371377	70.9584	0.550176
nuclear genes	95953at50557	653	43.1519	0.7981	3.28872	0.00816743	0.96682	0.000858732	94.4078	0.360152
nuclear genes	85561at50557	274	43.2369	0.7294	1.0426	0.153285	0.703163	2.17743e-07	62.3212	0.344894
nuclear genes	35526at50557	346	46.037	0.871	2.34458	0.0154143	0.955684	0.000593692	87.6874	0.346264
nuclear genes	136556at50557	108	45.1228	0.7798	1.0165	0.157407	0.657407	0	28.5918	0.335722
nuclear genes	66427at50557	325	43.6346	0.4467	1.05145	0.0892308	0.755897	0.000471766	81.5196	0.266765
nuclear genes	114649at50557	284	43.6405	0.5407	1.61914	0.0176056	0.946009	0.00109679	79.4417	0.318464
nuclear genes	102020at50557	245	41.3695	0.8137	3.10932	0.014966	0.956463	0.000879721	90.755	0.406545
nuclear genes	76908at50557	206	51.5948	0.6024	1.12815	0.0453074	0.88835	5.00491e-05	68.4088	0.335543
nuclear genes	84251at50557	313	42.0683	0.4925	1.03562	0.0958466	0.750799	0.000410127	69.769	0.326571
nuclear genes	45204at50557	546	45.6141	0.6583	1.55757	0.030525	0.933455	0.000372337	83.358	0.410033
nuclear genes	136492at50557	156	44.5053	0.7977	1.05312	0.123932	0.794872	3.09743e-07	52.9638	0.407766
nuclear genes	110550at50557	169	44.5623	0.828	1.96352	0.0157791	0.938856	0.000735906	81.6667	0.364762
nuclear genes	135872at50557	249	41.2197	0.8165	2.72495	0.0120482	0.959839	0.000588966	85.2048	0.389241
nuclear genes	78446at50557	349	45.5678	0.4095	1.55954	0.0382044	0.897803	0.000438726	83.3054	0.350265
nuclear genes	106854at50557	178	44.0362	0.7772	1.53108	0.0393258	0.904494	0.000495708	73.8627	0.421624
nuclear genes	104592at50557	220	43.8845	0.7937	1.42737	0.0454545	0.893939	0.000808516	80.2494	0.35993
nuclear genes	115608at50557	262	40.1963	0.8516	1.73069	0.0826972	0.871501	0.000481428	76.7872	0.432413
nuclear genes	109776at50557	237	41.27	0.8595	1.80605	0.102672	0.862166	0.00080844	86.5962	0.462659
nuclear genes	66718at50557	325	46.7398	0.3951	1.10588	0.0564103	0.82359	0.00035614	72.5475	0.397564
nuclear genes	108271at50557	200	45.3726	0.8897	1.45428	0.113333	0.766667	1.12517e-07	55.8693	0.251149
nuclear genes	125046at50557	122	43.7588	0.6001	1.27616	0.112022	0.770492	2.07177e-07	55.948	0.393391
nuclear genes	56276at50557	386	47.8594	0.5501	1.21875	0.0561313	0.880829	0.000835304	85.0344	0.406406
nuclear genes	108107at50557	215	41.1806	0.7177	1.83201	0.020155	0.925581	0.000726336	84.6667	0.391358
nuclear genes	120772at50557	166	42.3551	0.9195	1.02684	0.206827	0.678715	5.16332e-07	45	0.431241
nuclear genes	99751at50557	266	50.8934	0.6095	1.29673	0.0513784	0.822055	0.000323287	67.4804	0.368374
nuclear genes	104469at50557	222	55.642	0.8749	1.1381	0.0810811	0.812312	1.36623e-07	44.0157	0.577347
nuclear genes	42415at50557	497	44.4287	0.5875	1.14466	0.0549966	0.795439	0.000370002	82.92	0.355134
nuclear genes	32681at50557	277	51.6347	0.5875	1.27464	0.0397112	0.880866	0.000242653	63.9827	0.310234
nuclear genes	27086at50557	424	46.1647	0.8955	1.64612	0.077044	0.872642	0.000757273	86.7669	0.385857
nuclear genes	113217at50557	203	45.3311	0.7388	1.09049	0.0935961	0.816092	0.000316777	68.4519	0.270608
nuclear genes	78395at50557	347	44.9881	0.7715	1.60016	0.145053	0.805956	0.000672025	87.5137	0.363499
nuclear genes	32850at50557	759	48.3902	0.3123	1.09025	0.0645586	0.806763	0.000702038	88.5792	0.349971
nuclear genes	98981at50557	436	42.7703	0.8214	2.36435	0.0214067	0.963303	0.000667391	90.4648	0.396233
nuclear genes	52631at50557	376	48.1551	0.64	1.52857	0.0274823	0.920213	0.000644303	86.6733	0.380107
nuclear genes	59039at50557	911	43.2253	0.7318	3.20724	0.0241493	0.954995	0.00113518	93.045	0.353031
nuclear genes	31793at50557	133	51.631	0.8929	1.20123	0.18797	0.724311	0	22.733	0.67527
nuclear genes	65449at50557	590	42.3207	0.6554	1.93073	0.0576271	0.89322	0.000944858	91.5368	0.374419
nuclear genes	83145at50557	305	41.4659	0.8237	2.14599	0.0240437	0.93224	0.000750015	87.6914	0.437183
nuclear genes	78175at50557	586	41.1902	0.4088	2.65098	0.00568828	0.967577	0.0009114	92.5693	0.350705
nuclear genes	2843at50557	939	42.9542	0.4528	1.56663	0.0692226	0.85197	0.000705015	93.1283	0.386115
nuclear genes	120544at50557	203	40.4708	0.7853	1.08666	0.0541872	0.809524	0.000371991	74.8561	0.366425
nuclear genes	96474at50557	126	43.5658	0.7475	2.08911	0.0925926	0.843915	0.000320638	74.1012	0.396697
nuclear genes	33297at50557	725	43.4616	0.6073	1.83113	0.0225287	0.934253	0.00083735	91.6843	0.369402
nuclear genes	20404at50557	565	41.4905	0.8329	1.55893	0.139233	0.810619	0.00067806	87.7338	0.433168
nuclear genes	38523at50557	228	50.9292	0.8019	2.29404	0.0160819	0.95614	0.000826957	83.2625	0.422236
nuclear genes	110423at50557	250	38.825	0.7862	3.22519	0.00666667	0.981333	0.00100265	88.1771	0.348264
nuclear genes	31141at50557	183	49.0433	0.4777	1.05003	0.169399	0.723133	3.27989e-07	41.4894	0.417526
nuclear genes	76755at50557	292	47.2714	0.6732	1.54165	0.0136986	0.940639	0.000340851	81.3095	0.311564
nuclear genes	127619at50557	188	40.8583	0.861	1.99714	0.037234	0.913121	0.000435617	79.3693	0.37431
nuclear genes	28761at50557	703	41.3696	0.5943	1.75784	0.0355619	0.904694	0.000683894	89.1299	0.383804
nuclear genes	109763at50557	210	44.1822	0.4796	1.16549	0.0539683	0.855556	0.000944475	80.2519	0.316744
nuclear genes	44226at50557	610	43.1315	0.7596	1.08993	0.142623	0.742623	0.00046561	77.4444	0.409768
nuclear genes	21787at50557	782	49.53	0.6863	2.44207	0.0221654	0.944587	0.000512486	91.1432	0.418708
nuclear genes	34006at50557	640	45.8005	0.5384	1.67572	0.0880208	0.856771	0.000791454	91.9446	0.372777
nuclear genes	90169at50557	237	42.8893	0.8676	2.01086	0.0379747	0.902954	0.000541424	78.7684	0.410515
nuclear genes	124433at50557	142	43.8554	0.8394	1.08683	0.0751174	0.842723	1.13827e-07	61.912	0.311579
nuclear genes	44288at50557	279	42.944	0.7722	1.27269	0.0824373	0.849462	0.00071778	81.4211	0.436734
nuclear genes	87421at50557	293	42.988	0.8454	2.01512	0.0557452	0.894198	0.000559586	84.6997	0.40743
nuclear genes	127707at50557	172	39.4112	0.7467	1.64794	0.0600775	0.868217	0.000920853	83.222	0.380204
nuclear genes	119786at50557	240	43.4353	0.8125	2.37591	0.0208333	0.933333	0.000988386	88.3175	0.377681
nuclear genes	99762at50557	243	43.009	0.8367	2.21766	0.0301783	0.942387	0.000405869	80.6057	0.483001
nuclear genes	83323at50557	323	44.9642	0.6121	1.23918	0.0773994	0.843137	0.000505139	77.0667	0.485524
nuclear genes	54603at50557	559	42.6525	0.49	1.16055	0.100179	0.834228	0.000444541	81.892	0.396063
nuclear genes	120527at50557	173	42.6208	0.8108	1.7262	0.0327553	0.909441	0.000690898	80.9854	0.334097
nuclear genes	129000at50557	317	43.4002	0.7534	2.65368	0.019979	0.955836	0.000559003	87.5434	0.405938
nuclear genes	72573at50557	255	42.2992	0.38	1.16038	0.0784314	0.805229	0.000410291	73.0842	0.426867
nuclear genes	112074at50557	324	45.3162	0.5139	1.22528	0.0411523	0.860082	0.000403521	78.0121	0.392707
nuclear genes	8717at50557	1195	47.3757	0.5929	1.19819	0.0761506	0.817294	0.000348145	88.3	0.336
nuclear genes	1997at50557	2106	49.2349	0.2979	1.34653	0.035296	0.895062	0.000741622	95.0381	0.417092
nuclear genes	128261at50557	125	43.8876	0.792	1.01969	0.152	0.64	0	35.4331	0.338226
nuclear genes	122927at50557	166	41.2303	0.7071	1.53738	0.0662651	0.861446	0.00097295	84.1353	0.328248
nuclear genes	117411at50557	266	38.6906	0.8129	2.40135	0.0325815	0.929825	0.000996108	88.5524	0.374376
nuclear genes	47269at50557	422	41.3595	0.827	1.6777	0.0394945	0.898894	0.000718735	86.3081	0.423306
nuclear genes	86488at50557	197	49.3549	0.6176	1.9035	0.0423012	0.876481	0.000274855	79.9468	0.411722
nuclear genes	55062at50557	592	46.9462	0.6728	1.90069	0.0236486	0.932432	0.0006678	89.6351	0.392955
nuclear genes	74731at50557	175	51.1484	0.789	1.0762	0.129524	0.780952	2.13021e-07	52.5406	0.427833
nuclear genes	23633at50557	581	43.5261	0.7852	2.80354	0.0235227	0.957544	0.000554868	91.0025	0.400694
nuclear genes	114773at50557	231	43.1427	0.8352	2.67783	0.002886	0.974026	0.00077507	88.5542	0.36261
nuclear genes	21101at50557	916	46.5441	0.4528	1.38041	0.0949782	0.820233	0.000587399	87.5937	0.38539
nuclear genes	45914at50557	493	41.0836	0.7388	2.45653	0.0290737	0.933739	0.000651148	90.8317	0.330646
nuclear genes	29608at50557	762	42.7678	0.855	2.75477	0.0279965	0.939195	0.000716706	92.3515	0.40386
nuclear genes	149245at50557	87	52.3348	0.8073	1.67928	0.0996169	0.858238	1.53142e-07	66.9382	0.432229
nuclear genes	87518at50557	195	43.7926	0.8211	1.1463	0.0615385	0.837607	0.000530038	71.8494	0.391392
nuclear genes	21322at50557	124	48.2155	0.681	1.03403	0.223118	0.709677	2.0721e-07	71.0816	0.440788
nuclear genes	14335at50557	779	45.2337	0.5774	2.03138	0.0243902	0.919127	0.000741723	91.0049	0.421824
nuclear genes	123925at50557	172	39.9078	0.7821	1.1726	0.0658915	0.80814	0.000602211	79.2082	0.317255
nuclear genes	137402at50557	220	40.5577	0.7942	3.47427	0.0227273	0.974242	0.00092679	88.1957	0.374852
nuclear genes	70122at50557	326	53.14	0.7151	1.49331	0.103272	0.809816	0.000702639	84.6426	0.385706
nuclear genes	119796at50557	338	41.7154	0.6377	2.31588	0.0680473	0.883629	0.00107205	90.035	0.364909
nuclear genes	105563at50557	252	44.2645	0.7788	1.61791	0.0687831	0.874339	0.000811749	81.8024	0.369211
nuclear genes	52579at50557	553	48.1729	0.7759	1.45805	0.074141	0.855335	0.000447456	83.7146	0.412566
nuclear genes	58203at50557	409	47.3007	0.2817	1.0151	0.192339	0.691932	8.04326e-07	43.8094	0.671914
nuclear genes	106197at50557	214	43.537	0.7108	1.01815	0.26324	0.646417	3.17367e-07	58.8082	0.385693
nuclear genes	11128at50557	1149	50.4809	0.3992	1.40381	0.0368436	0.912097	0.00053444	89.0578	0.488136
nuclear genes	32612at50557	521	42.4706	0.7204	1.49628	0.0658989	0.859245	0.000552701	88.5203	0.375026
nuclear genes	89383at50557	290	40.8111	0.7445	1.81763	0.0816092	0.828736	0.000562298	86.6059	0.382652
nuclear genes	69159at50557	365	46.0214	0.624	1.02512	0.167123	0.67032	3.28781e-07	56.9581	0.367687
nuclear genes	41755at50557	584	45.8124	0.8499	2.7426	0.0216895	0.942352	0.000595766	91.9742	0.400166
nuclear genes	68599at50557	62	58.095	0.2422	1.00477	0.241935	0.505376	0	4.95476	0.211783
nuclear genes	78394at50557	351	44.2812	0.5788	1.02553	0.223172	0.661918	0.000360239	71.1839	0.362815
nuclear genes	113908at50557	203	42.1093	0.814	1.15765	0.110016	0.783251	0.000709381	72.7746	0.461534
nuclear genes	84147at50557	393	41.0547	0.8323	1.84747	0.0390161	0.908397	0.000739962	87.0285	0.383767
nuclear genes	10268at50557	1072	45.7439	0.7057	1.29355	0.134328	0.807214	0.000677085	90.3566	0.404448
nuclear genes	49600at50557	297	46.1024	0.7883	2.68739	0.0157127	0.93266	0.000685126	86.8731	0.445138
nuclear genes	49092at50557	528	46.0056	0.5474	1.52182	0.0688131	0.864899	0.000817439	87.7879	0.35923
nuclear genes	126855at50557	145	43.1426	0.7814	1.00489	0.31954	0.574713	0	34.0878	0.362602
nuclear genes	80387at50557	386	50.4349	0.7517	2.61013	0.0189983	0.928325	0.000765786	89.7543	0.389703
nuclear genes	29957at50557	642	40.4698	0.6957	1.66323	0.056594	0.90135	0.00118296	88.4974	0.349603
nuclear genes	100045at50557	346	41.7231	0.8112	2.47945	0.0154143	0.957611	0.000946225	90.3632	0.357217
nuclear genes	108452at50557	227	45.7596	0.4502	1.04733	0.0528634	0.809104	0.000321874	74.235	0.291487
nuclear genes	59481at50557	402	46.6304	0.4338	1.22757	0.0696517	0.851575	0.000726562	87.2703	0.341995
nuclear genes	95606at50557	321	40.8669	0.6491	2.03599	0.0415369	0.911734	0.00058081	89.0814	0.345036
nuclear genes	50572at50557	413	43.4937	0.5752	1.13974	0.10573	0.794996	0.0007206	89.5468	0.330353
nuclear genes	149477at50557	114	42.8496	0.6755	1.69704	0.0350877	0.885965	1.6633e-07	66.9319	0.397149
nuclear genes	118166at50557	458	38.5142	0.84	4.37522	0.014556	0.975255	0.000882689	91.809	0.361684
nuclear genes	132044at50557	61	43.2215	0.8206	1.01496	0.251366	0.710383	0	24.4801	0.725645
nuclear genes	13892at50557	797	46.4701	0.2468	1.41399	0.0476788	0.863655	0.000843892	91.3853	0.31049
nuclear genes	41050at50557	412	47.9681	0.4722	1.20706	0.0744337	0.829288	0.000450614	72.8443	0.343913
nuclear genes	58206at50557	380	45.2907	0.4036	1.05597	0.14386	0.721053	0.00027625	72.6649	0.344671
nuclear genes	52703at50557	415	44.7548	0.4082	1.03757	0.136546	0.780723	2.31956e-07	65.2665	0.448461
nuclear genes	83312at50557	304	39.9533	0.8015	1.97659	0.0427632	0.912281	0.00101625	87.8247	0.377102
nuclear genes	71987at50557	337	43.8656	0.656	1.6439	0.0237389	0.933729	0.000568515	87.5312	0.418759
nuclear genes	98887at50557	154	44.0243	0.8726	1.82168	0.0692641	0.867965	0.000404241	72.2904	0.40264
nuclear genes	68957at50557	333	40.4116	0.8366	1.96349	0.025025	0.923924	0.000600481	87.8116	0.374555
nuclear genes	118044at50557	192	38.4387	0.8103	2.12114	0.0677083	0.876736	0.00124093	90.072	0.357612
nuclear genes	129410at50557	155	51.8842	0.4226	1.82675	0.116129	0.821505	0.00111462	79.6265	0.299563
nuclear genes	67311at50557	854	48.7559	0.8663	2.13198	0.0339578	0.918423	0.000736376	91.6637	0.489907
nuclear genes	137436at50557	129	42.5449	0.6653	1.09325	0.0697674	0.803618	0.000457701	70.2104	0.348762
nuclear genes	51335at50557	345	48.6322	0.3726	1.07743	0.0463768	0.836715	0.000219912	65.5944	0.248893
nuclear genes	50493at50557	607	42.1672	0.7037	2.08908	0.0340472	0.931356	0.000641772	88.4243	0.366216
nuclear genes	106926at50557	243	42.8601	0.8315	1.54316	0.0946502	0.817558	0.000661206	79.8254	0.404352
nuclear genes	130995at50557	107	41.204	0.6925	2.07985	0.0872274	0.875389	0.000571653	79.1329	0.409717
nuclear genes	80239at50557	304	44.0071	0.7404	2.40715	0.0296053	0.921053	0.000835532	89.6781	0.402438
nuclear genes	13582at50557	559	47.808	0.6308	1.63793	0.0620155	0.871199	0.000563989	88.0052	0.375316
nuclear genes	33426at50557	593	42.3876	0.7788	1.05495	0.242833	0.675098	0.000634103	80.7024	0.416817
nuclear genes	30308at50557	1271	51.8625	0.5491	2.07286	0.0456334	0.900341	0.000679848	93.4521	0.411403
nuclear genes	52437at50557	946	46.5701	0.1854	1.35234	0.175123	0.715292	0.000388212	81.7441	0.437337
nuclear genes	10998at50557	402	45.7373	0.6089	1.61928	0.0555556	0.834163	0.00058648	79.7538	0.403176
nuclear genes	90950at50557	385	42.709	0.8003	2.13837	0.047619	0.897835	0.000713522	87.0604	0.444541
nuclear genes	148638at50557	159	38.8359	0.7856	2.74465	0.00209644	0.979036	0.000634824	83.1235	0.367708
nuclear genes	65934at50557	360	44.7048	0.6686	1.1723	0.115741	0.818519	0.000568969	80.7837	0.445038
nuclear genes	98712at50557	157	42.191	0.6269	2.82242	0.0233546	0.929936	0.000843031	85.4487	0.335791
nuclear genes	118819at50557	171	43.4217	0.442	1.15132	0.101365	0.760234	0.000862629	76.7232	0.346333
nuclear genes	89079at50557	405	45.7006	0.8503	3.48886	0.00823045	0.978601	0.000682774	90.6997	0.415034
nuclear genes	49306at50557	537	46.9303	0.8721	3.17934	0.016139	0.964618	0.000913487	92.0698	0.422802
nuclear genes	42594at50557	509	45.7975	0.8038	3.45446	0.0150622	0.950884	0.00113134	95.5	0.387302
nuclear genes	124980at50557	179	41.7768	0.8202	1.25927	0.0856611	0.856611	0.000746556	76.8071	0.360434
nuclear genes	76455at50557	472	48.8089	0.763	3.60106	0.00635593	0.986582	0.0010251	91.3813	0.374488
nuclear genes	96170at50557	237	41.711	0.6135	1.12105	0.0393812	0.891702	0.000697786	83.8877	0.31568
nuclear genes	42153at50557	707	52.2986	0.4768	1.18819	0.0594059	0.819425	0.000925686	88.1335	0.367868
nuclear genes	2648at50557	1450	49.6933	0.6201	1.15417	0.0181609	0.941149	0.000125616	86.1439	0.234442
nuclear genes	139301at50557	149	46.8476	0.7915	1.0258	0.111857	0.715884	0	35.9162	0.366853
nuclear genes	104526at50557	364	46.4394	0.7418	1.9065	0.0357143	0.891026	0.000566064	86.7706	0.342475
nuclear genes	55720at50557	596	40.6592	0.5709	3.17578	0.0218121	0.935682	0.000917968	92.3266	0.335836
nuclear genes	94520at50557	442	44.4861	0.3816	1.27163	0.0822021	0.840121	0.000338912	85.9231	0.331766
nuclear genes	121435at50557	251	40.8823	0.7794	1.88789	0.0664011	0.87915	0.000961212	88.3563	0.382358
nuclear genes	76116at50557	353	45.1848	0.6695	1.22182	0.114259	0.8017	0.000865348	85.8528	0.352729
nuclear genes	86015at50557	117	44.2301	0.547	1.42355	0.048433	0.826211	0.000515296	77.2778	0.390549
nuclear genes	2339at50557	1639	46.9641	0.2416	1.01538	0.16087	0.643482	0.000200044	81.5821	0.2671
nuclear genes	105919at50557	216	54.6307	0.5558	1.31166	0.0972222	0.805556	0.000605228	81.3261	0.372567
nuclear genes	53123at50557	237	41.0392	0.703	1.01922	0.233474	0.651195	4.84393e-07	51.869	0.427479
nuclear genes	59099at50557	332	45.5799	0.7574	1.40559	0.0923695	0.85241	0.000238194	73.7105	0.374752
nuclear genes	92555at50557	237	41.081	0.6926	4.32658	0.00140647	0.978903	0.00088549	91.0412	0.400457
nuclear genes	6239at50557	1770	48.7579	0.7976	2.15588	0.0551789	0.885311	0.00077291	92.4361	0.510412
nuclear genes	128484at50557	154	44.6629	0.6925	1.93046	0.0584416	0.893939	0.000818945	85.5	0.449294
nuclear genes	110656at50557	397	43.8023	0.729	2.2127	0.0251889	0.938707	0.000798397	86.1127	0.33882
nuclear genes	142263at50557	118	38.5223	0.8277	2.06795	0.0677966	0.90113	0.000366267	72.3575	0.396359
nuclear genes	29534at50557	602	45.9619	0.4218	1.14876	0.0642303	0.826689	0.000438421	82.6667	0.358199
nuclear genes	96115at50557	328	41.7255	0.759	1.93997	0.050813	0.878049	0.000910242	90.3291	0.336894
nuclear genes	42556at50557	451	45.5562	0.5848	1.2755	0.0591279	0.844789	0.000778783	85.2708	0.33611
nuclear genes	141970at50557	120	42.7093	0.7409	1.01905	0.172222	0.636111	2.32136e-07	43.342	0.387103
nuclear genes	150643at50557	78	42.0595	0.9674	1.10394	0.123932	0.764957	0	19.1019	0.534544
nuclear genes	49780at50557	868	49.5605	0.7098	1.20925	0.0683564	0.864055	0.000383137	85.0587	0.421097
nuclear genes	109756at50557	96	41.9932	0.6601	1.03022	0.15625	0.684028	2.19708e-07	44.206	0.312192
nuclear genes	66318at50557	280	46.2409	0.7392	2.81395	0.0154762	0.958333	0.000962638	89.4564	0.366087
nuclear genes	43304at50557	423	43.8146	0.7915	1.39752	0.109535	0.817179	0.000962198	88.2955	0.403414
nuclear genes	91571at50557	103	42.5847	0.6667	1.15428	0.135922	0.737864	1.95558e-07	63.659	0.481356
nuclear genes	42720at50557	718	46.9606	0.739	1.78319	0.0492108	0.887187	0.000678945	90.5067	0.420762
nuclear genes	15331at50557	798	42.5357	0.4077	1.21001	0.0472013	0.859231	0.000634622	85.4268	0.367028
nuclear genes	68581at50557	403	49.9335	0.518	1.04832	0.0694789	0.813896	0.000240602	66.0554	0.373244
nuclear genes	51049at50557	421	47.0452	0.6317	1.54864	0.0720507	0.844814	0.00102463	87.934	0.325059
nuclear genes	89317at50557	161	53.1347	0.7776	1.095	0.0600414	0.869565	1.63863e-07	62.2606	0.480978
nuclear genes	26016at50557	690	44.3846	0.5958	1.92085	0.0323671	0.904831	0.000934448	91.6718	0.365799
nuclear genes	31374at50557	626	43.8696	0.7709	1.66949	0.0271565	0.921193	0.000500208	88.625	0.340512
nuclear genes	59985at50557	495	41.3136	0.5874	2.30573	0.0363636	0.904377	0.00108397	92.0365	0.407282
nuclear genes	63006at50557	371	42.9672	0.8154	1.47042	0.0961366	0.818509	0.0007269	86.1393	0.407614
nuclear genes	109586at50557	159	40.2146	0.748	1.85274	0.0628931	0.895178	0.000697799	81.3536	0.443949
nuclear genes	53388at50557	411	47.5741	0.3641	1.30646	0.0835361	0.811841	0.000662976	87.4162	0.333743
nuclear genes	68043at50557	346	44.332	0.7601	1.60892	0.0722543	0.876686	0.000696309	85.2916	0.458855
nuclear genes	39032at50557	437	46.515	0.7031	1.30571	0.0488177	0.89016	0.000154387	78.0107	0.387188
nuclear genes	90885at50557	277	47.8823	0.7982	1.49988	0.055355	0.909747	0.000723147	77.9255	0.348998
nuclear genes	98900at50557	239	52.7315	0.5532	1.54592	0.0306834	0.891213	0.000298787	76.8631	0.309937
nuclear genes	75832at50557	324	47.6379	0.6862	1.21542	0.0648148	0.837449	0.000796175	83.126	0.32307
nuclear genes	123703at50557	120	43.5093	0.8244	1.34348	0.1	0.788889	1.90585e-07	62.1117	0.451286
nuclear genes	98341at50557	253	41.8509	0.7752	1.95165	0.00922266	0.911726	0.00067889	85.9749	0.373816
nuclear genes	18644at50557	786	40.3691	0.7421	2.12436	0.0504665	0.91391	0.000729276	92.5268	0.394435
nuclear genes	134540at50557	90	45.5552	0.7296	1.13101	0.103704	0.837037	9.92785e-08	68.9288	0.399759
nuclear genes	57153at50557	233	42.6681	0.8007	1.07905	0.0772532	0.849785	0.00030055	66.3308	0.367747
nuclear genes	101800at50557	381	43.4967	0.8637	1.94122	0.0148731	0.95888	0.000977809	89.4867	0.345719
nuclear genes	45272at50557	65	47.8674	0.4144	1.37048	0.0666667	0.820513	0.000418922	64.3359	0.324008
nuclear genes	147055at50557	102	40.0526	0.7658	1.23292	0.104575	0.800654	0.000680344	70.369	0.381548
nuclear genes	108889at50557	221	43.2764	0.7685	1.23184	0.025641	0.911011	0.000459374	78.5343	0.353488
nuclear genes	124734at50557	446	36.5209	0.8279	3.93763	0.00896861	0.961136	0.000774433	90.9149	0.36221
nuclear genes	145007at50557	130	42.2749	0.7717	2.27915	0.0384615	0.941026	0.000919632	83.7525	0.353753
nuclear genes	128205at50557	192	45.6231	0.8712	2.39125	0.0208333	0.940972	0.000389268	75.1785	0.384196
nuclear genes	41605at50557	597	39.5133	0.7929	3.3208	0.00614182	0.982133	0.00093979	94.7546	0.355667
nuclear genes	115080at50557	113	50.5005	0.3158	1.01088	0.112094	0.631268	0	22.3733	0.305487
nuclear genes	114751at50557	259	41.0663	0.6008	1.86875	0.0823681	0.863578	0.000855135	86.788	0.34515
nuclear genes	130740at50557	93	38.4353	0.7266	1.89938	0.0286738	0.939068	0.000599021	79.2625	0.373675
nuclear genes	57791at50557	379	42.2503	0.7676	2.00943	0.0466139	0.915567	0.000764553	92.2456	0.413029
nuclear genes	122309at50557	197	42.9052	0.6172	1.76926	0.0338409	0.915398	0.000657591	82.3614	0.394872
nuclear genes	89483at50557	290	42.6391	0.7883	2.0159	0.0275862	0.934483	0.00100425	85.3431	0.376498
nuclear genes	129938at50557	173	47.3895	0.861	2.70499	0.0134875	0.944123	0.000744165	82.4769	0.39283
nuclear genes	37042at50557	674	43.543	0.5398	2.68888	0.0148368	0.959446	0.000837023	93.2723	0.355603
nuclear genes	4709at50557	1327	43.7349	0.6244	2.52091	0.0135644	0.961065	0.000705871	95.1593	0.376831
nuclear genes	94916at50557	255	51.4934	0.562	1.01951	0.156863	0.661438	3.51592e-07	48.5507	0.353612
nuclear genes	57983at50557	282	43.6475	0.758	1.65844	0.0248227	0.926714	0.00050068	80.6188	0.431573
nuclear genes	118459at50557	285	41.3773	0.7111	2.31307	0.0233918	0.947368	0.000956286	90.7752	0.396893
nuclear genes	109614at50557	234	38.8748	0.7906	2.83498	0.00712251	0.972934	0.00103206	88.9854	0.37307
nuclear genes	54757at50557	183	54.7084	0.7777	2.49042	0.0309654	0.912568	0.000573367	83.7136	0.349265
nuclear genes	14380at50557	1098	52.0077	0.6973	2.20337	0.00576806	0.955373	0.00078188	92.7198	0.373669
nuclear genes	77563at50557	234	45.9067	0.7044	1.46631	0.048433	0.846154	0.00062718	78.4408	0.355345
nuclear genes	37156at50557	542	45.508	0.8862	1.34233	0.0369004	0.931734	0.000936313	86.8618	0.46829
nuclear genes	126005at50557	123	42.795	0.759	1.35889	0.0948509	0.826558	0.000898076	74.6961	0.382208
nuclear genes	127209at50557	323	40.8954	0.6592	2.56465	0.0454076	0.907121	0.000738879	90.0322	0.382952
nuclear genes	143253at50557	115	41.1781	0.7879	1.48545	0.0666667	0.889855	0.000600893	73.8382	0.374244
nuclear genes	120478at50557	160	40.8538	0.7159	1.06045	0.13125	0.729167	0.000675067	67.5676	0.358592
nuclear genes	120382at50557	168	40.0554	0.7905	2.02857	0.0357143	0.918651	0.00105102	87.595	0.371519
nuclear genes	150518at50557	191	39.6593	0.7857	3.32928	0.0069808	0.977312	0.000822672	87.9905	0.338916
nuclear genes	30467at50557	708	45.7198	0.4626	1.43269	0.0739171	0.845104	0.000764428	85.8491	0.414152
nuclear genes	78234at50557	307	47.2349	0.7976	1.59109	0.0597177	0.899023	0.000436961	78.4773	0.42696
nuclear genes	82078at50557	288	42.7192	0.718	1.96704	0.0694444	0.862269	0.00087148	88.552	0.38663
nuclear genes	66850at50557	441	47.276	0.8227	2.29261	0.0173847	0.960695	0.000981822	92.7524	0.376554
nuclear genes	120498at50557	165	41.1256	0.8358	1.51325	0.0767677	0.856566	0.00096604	81.6742	0.341332
nuclear genes	106946at50557	299	44.9484	0.4713	1.60132	0.0345596	0.886288	0.000775345	89.8458	0.300303
nuclear genes	70521at50557	354	40.054	0.6552	2.39711	0.0235405	0.928437	0.000978089	89.0077	0.394666
nuclear genes	2098at50557	982	47.406	0.3519	1.25889	0.0790903	0.808554	0.000593561	91.5231	0.431362
nuclear genes	42255at50557	499	42.662	0.7872	2.95499	0.0153641	0.9499	0.00095202	92.4432	0.359748
nuclear genes	59552at50557	382	44.1827	0.7254	1.28308	0.0863874	0.834206	0.000453928	80.6064	0.423953
nuclear genes	70047at50557	420	45.4802	0.3441	1.04314	0.166667	0.707143	0.00018282	72.5163	0.258207
nuclear genes	135714at50557	466	45.5691	0.8457	2.75475	0.00429185	0.980687	0.000593638	88.3333	0.378432
nuclear genes	73584at50557	282	46.9992	0.2936	1.03306	0.0768322	0.782506	0.000368368	78.5204	0.318873
nuclear genes	41868at50557	530	53.2277	0.7797	2.49053	0.0150943	0.948428	0.000725121	91.784	0.429246
nuclear genes	85095at50557	87	53.3371	0.7548	1.20522	0.0498084	0.83908	1.09708e-07	58.4269	0.368534
nuclear genes	43564at50557	372	53.4821	0.3932	1	0.384409	0.52957	0	35.7995	0.346199
nuclear genes	33399at50557	260	45.9897	0.8192	1.67409	0.0538462	0.85641	0.000519131	80.8112	0.392321
nuclear genes	11763at50557	1050	42.9229	0.1611	1.1152	0.0977778	0.769841	0.000563676	90.2554	0.299027
nuclear genes	120070at50557	197	39.3367	0.5829	1.65358	0.0558376	0.846024	0.000987156	84.797	0.387964
nuclear genes	118728at50557	132	41.7622	0.6846	1.10856	0.126263	0.739899	0.000643165	73.0505	0.367626
nuclear genes	116525at50557	174	50.1683	0.76	1.716	0.00574713	0.963602	0.000350916	80.2188	0.354276
nuclear genes	94143at50557	388	49.717	0.8144	2.05217	0.0214777	0.927835	0.000538387	87.9669	0.363057
nuclear genes	133617at50557	336	43.6041	0.8304	2.18961	0.030754	0.940476	0.000880198	90.7019	0.381108
nuclear genes	47233at50557	535	41.6338	0.8616	1.86675	0.0299065	0.927726	0.000564909	89.1333	0.395191
nuclear genes	138877at50557	274	41.2266	0.7776	2.43428	0.0206813	0.939173	0.000764565	89.021	0.352759
nuclear genes	95945at50557	288	44.163	0.7677	1.48485	0.0694444	0.87037	0.00103077	86.5814	0.376791
nuclear genes	146677at50557	116	43.5608	0.7558	1.43953	0.0804598	0.856322	0.000750645	74.0662	0.386419
nuclear genes	138762at50557	102	43.1573	0.7711	1.44485	0.0882353	0.833333	0.000578185	64.3662	0.391325
nuclear genes	23294at50557	664	45.6223	0.5879	1.18698	0.0687751	0.865462	0.000674785	85.3043	0.480607
nuclear genes	28875at50557	388	46.1014	0.5124	1.1389	0.0833333	0.799828	0.000342169	80.6259	0.388028
nuclear genes	28379at50557	903	53.9772	0.8262	1.84633	0.0350683	0.915836	0.000617854	92.0601	0.393992
nuclear genes	48864at50557	389	43.2713	0.6817	2.32908	0.0188518	0.944302	0.000633883	86.8706	0.383788
nuclear genes	111744at50557	350	43.2647	0.7158	2.17152	0.0428571	0.900952	0.000698135	90.9951	0.372021
nuclear genes	108755at50557	205	47.0682	0.5855	1.01676	0.15122	0.666667	0	34.7611	0.239318
nuclear genes	33009at50557	424	46.4349	0.7661	2.53561	0.0314465	0.936321	0.000596992	88.8462	0.441738
nuclear genes	26604at50557	701	42.2636	0.6958	2.27118	0.0380409	0.91203	0.000611044	91.6716	0.386844
nuclear genes	128977at50557	235	52.7813	0.8177	1.82555	0.0921986	0.86383	0.000441097	81.7962	0.404748
nuclear genes	47100at50557	440	47.0265	0.5581	1.0258	0.206061	0.684091	0.000759277	76.7781	0.423724
nuclear genes	51073at50557	307	41.8984	0.804	1.80087	0.0575461	0.901194	0.000857314	88.8217	0.383775
nuclear genes	7376at50557	1318	50.6595	0.3996	1.38737	0.0318665	0.902124	0.000780482	87.7307	0.430309
nuclear genes	86748at50557	400	52.0869	0.5283	1.18219	0.025	0.874167	0.000526146	83.2892	0.315644
nuclear genes	48378at50557	447	43.9105	0.6664	2.15998	0.0201342	0.928412	0.000984266	89.892	0.361148
nuclear genes	102324at50557	424	41.0308	0.7996	3.29143	0.0369497	0.941038	0.0011397	91.6407	0.392135
nuclear genes	67486at50557	443	43.4299	0.6314	1.21584	0.127916	0.792325	0.000573694	85.3491	0.388605
nuclear genes	46955at50557	595	40.8593	0.7089	2.98446	0.00784314	0.969748	0.000804234	92.8301	0.337212
nuclear genes	29422at50557	62	45.4357	0.74	2.47404	0.0268817	0.908602	1.64075e-07	58.6591	0.401091
nuclear genes	96874at50557	347	48.3762	0.6134	2.07796	0.0163305	0.926033	0.000868681	89.2176	0.39741
nuclear genes	107564at50557	261	41.1024	0.8171	1.59459	0.0498084	0.89272	0.000690539	78.9271	0.342927
nuclear genes	90549at50557	254	43.3684	0.6124	1.15346	0.0446194	0.877953	0.000427026	76.6923	0.387425
nuclear genes	64673at50557	418	43.0183	0.8465	1.6377	0.0733652	0.834131	0.000550453	84.7107	0.368747
nuclear genes	68325at50557	350	45.7054	0.5943	1.67946	0.0485714	0.866667	0.00079965	89.5721	0.385893
nuclear genes	66688at50557	400	41.7995	0.8485	2.73844	0.00416667	0.975	0.000721972	88.5423	0.390551
nuclear genes	41272at50557	247	51.5162	0.5527	1.01533	0.251012	0.653171	2.58416e-07	60.7241	0.339698
nuclear genes	43881at50557	506	40.9499	0.8638	2.00232	0.0783926	0.861001	0.000697241	89.8633	0.438264
nuclear genes	125262at50557	326	43.2655	0.8355	2.12707	0.0235174	0.927403	0.000381725	82.2817	0.342918
nuclear genes	69729at50557	619	43.0364	0.7401	2.43032	0.0113086	0.958535	0.000637859	90.9287	0.357978
nuclear genes	8721at50557	1079	42.1196	0.6107	2.28091	0.0281124	0.930491	0.000615732	92.9447	0.372692
nuclear genes	19276at50557	810	43.522	0.7377	2.18758	0.0308642	0.933333	0.000906606	92.0318	0.373615
nuclear genes	27499at50557	581	44.7546	0.4673	1.11044	0.131383	0.790017	0.000786254	86.8313	0.435673
nuclear genes	18453at50557	329	48.7027	0.6252	1.12958	0.137791	0.756839	0.000431714	69.6241	0.428545
nuclear genes	43931at50557	734	40.0658	0.5631	1.67418	0.0404178	0.896458	0.00086663	91.4245	0.338667
nuclear genes	61176at50557	914	43.6354	0.2513	2.42777	0.0266229	0.918673	0.00106451	93.0695	0.347182
nuclear genes	60694at50557	701	46.6299	0.5233	2.41089	0.00903471	0.963386	0.000752938	94.2401	0.343701
nuclear genes	58946at50557	445	41.1005	0.7343	2.96093	0.0134831	0.965543	0.00104094	92.3747	0.345151
nuclear genes	90369at50557	465	42.3441	0.667	1.50046	0.0329749	0.911111	0.000974875	90.4442	0.322803
nuclear genes	83860at50557	353	42.2768	0.8392	2.18006	0.0160529	0.943343	0.00101181	88.1556	0.3683
nuclear genes	104377at50557	385	41.1996	0.7393	1.81963	0.0450216	0.87013	0.00080616	88.5707	0.338351
nuclear genes	11161at50557	1048	43.6537	0.3865	1.58	0.0327608	0.908715	0.000652158	91.3747	0.368814
nuclear genes	67725at50557	298	45.6577	0.4458	1.02107	0.134228	0.691275	2.76953e-07	55.8195	0.346837
nuclear genes	86043at50557	414	46.8239	0.6828	1.81892	0.0241546	0.926731	0.000825272	88.33	0.354361
nuclear genes	128755at50557	151	42.5141	0.7739	1.79991	0.0375276	0.942605	0.00105332	82.1704	0.323815
nuclear genes	85889at50557	325	42.3677	0.7416	1.48165	0.0758974	0.874872	0.000486763	79.46	0.376015
nuclear genes	81330at50557	441	39.1345	0.8656	1.89979	0.0430839	0.905518	0.000519314	88.6947	0.410941
nuclear genes	91616at50557	261	43.0355	0.5695	1.21355	0.0945083	0.837803	0.000794515	81.9215	0.370621
nuclear genes	47270at50557	433	41.602	0.7381	1.53291	0.123172	0.818322	0.000805058	88.7438	0.38663
nuclear genes	141201at50557	330	38.5752	0.6154	3.0243	0.0111111	0.970707	0.00130428	92.5404	0.391152
nuclear genes	18619at50557	689	47.2902	0.5679	2.08739	0.0154814	0.929366	0.000722762	92.3806	0.353026
nuclear genes	57181at50557	707	40.4708	0.5339	2.07398	0.0113154	0.952852	0.000898038	94.361	0.347424
nuclear genes	96194at50557	204	41.7774	0.7156	2.62697	0.0261438	0.923203	0.00112771	88.1705	0.367218
nuclear genes	98731at50557	229	38.805	0.8047	1.57721	0.0436681	0.89083	0.000430974	79.5092	0.390275
nuclear genes	36552at50557	426	45.8932	0.5655	1.1691	0.0657277	0.879499	0.000997863	84.4867	0.42918
nuclear genes	121327at50557	203	49.9145	0.6068	1.05877	0.0689655	0.844007	2.75616e-07	60.0956	0.378331
nuclear genes	132354at50557	91	42.2055	0.7504	1.53541	0.025641	0.923077	0.000986134	74.7978	0.389117
nuclear genes	143030at50557	122	43.3848	0.8222	1.33174	0.0983607	0.811475	2.13155e-07	60.1692	0.410902
nuclear genes	108301at50557	182	41.2133	0.7615	1.79696	0.029304	0.906593	0.000844972	84.3668	0.357904
nuclear genes	112481at50557	255	41.8183	0.863	2.61791	0.0156863	0.945098	0.000803623	89.2817	0.335077
nuclear genes	72769at50557	417	41.7954	0.7635	2.10777	0.0247802	0.925659	0.000892778	89.2806	0.348366
nuclear genes	137466at50557	139	47.2108	0.4949	1.03591	0.115108	0.729017	8.19812e-08	58.005	0.238811
nuclear genes	135688at50557	169	43.4522	0.8603	1.8566	0.0197239	0.91716	0.000288388	75.1464	0.391925
nuclear genes	41512at50557	942	47.7566	0.6074	1.89787	0.0155697	0.944798	0.000542687	90.9065	0.402691
nuclear genes	86246at50557	451	37.7761	0.3341	3.97984	0.00813008	0.985218	0.0010097	89.653	0.377925
nuclear genes	30720at50557	695	45.772	0.4757	1.22713	0.151559	0.783693	0.00129755	92.0104	0.391422
nuclear genes	110270at50557	209	42.0494	0.7678	2.47584	0.00478469	0.971292	0.000819312	87.4557	0.395291
nuclear genes	143564at50557	132	42.0449	0.7266	1.9168	0.0479798	0.929293	0.000648534	78.5	0.458383
nuclear genes	102553at50557	214	41.1813	0.6371	1.24301	0.046729	0.85514	0.000489875	78.7146	0.341389
nuclear genes	19754at50557	775	40.4975	0.5712	1.83813	0.0219355	0.923441	0.000545307	91.1714	0.372365
nuclear genes	97065at50557	219	43.5223	0.785	1.59343	0.0730594	0.855403	0.000939076	82.5735	0.389913
nuclear genes	63767at50557	305	41.7884	0.7301	1.40711	0.0896175	0.846995	0.000529326	82.5385	0.37471
nuclear genes	27130at50557	586	43.3325	0.6132	2.51169	0.0273038	0.924346	0.000570021	89.4308	0.334256
nuclear genes	37243at50557	542	40.9501	0.7059	2.2609	0.0221402	0.936039	0.000658153	91.7767	0.357463
nuclear genes	72000at50557	208	48.0551	0.6506	1.31327	0.0192308	0.929487	0.000311086	74.6683	0.327531
nuclear genes	888at50557	2331	45.3775	0.3625	1.57701	0.045331	0.865008	0.000504583	92.7172	0.383312
nuclear genes	132800at50557	166	42.0387	0.7445	2.03588	0.0281124	0.917671	0.000674045	83.8946	0.393593
nuclear genes	42982at50557	843	44.1972	0.7421	2.61696	0.0336101	0.935943	0.000739168	91.4293	0.416725
nuclear genes	66691at50557	372	46.0147	0.8064	1.44546	0.0976703	0.836918	0.000399699	83.5012	0.393052
nuclear genes	14653at50557	1166	45.1166	0.5325	1.94952	0.0477416	0.901658	0.000575997	93.9576	0.354623
nuclear genes	17610at50557	659	46.0752	0.4777	1.08778	0.104198	0.788063	0.000454098	79.1231	0.363903
nuclear genes	66447at50557	373	40.2589	0.8036	2.67558	0.0142985	0.959786	0.000788053	90.0404	0.362556
nuclear genes	110125at50557	77	53.0813	0.8886	1.30452	0.0735931	0.848485	1.65014e-07	55.9974	0.468956
nuclear genes	79339at50557	242	45.0335	0.6298	1.2685	0.0550964	0.831956	0.000333579	72.5408	0.368191
nuclear genes	94422at50557	237	45.7486	0.6457	1.04885	0.202532	0.722925	0.000617651	70.3405	0.476267
nuclear genes	70743at50557	414	42.4865	0.7947	1.93324	0.0732689	0.874396	0.000773189	91.986	0.40563
nuclear genes	102079at50557	241	43.8948	0.7832	1.47686	0.0871369	0.829876	0.000850703	82.9529	0.394282
nuclear genes	106025at50557	215	44.5343	0.6355	1.07226	0.206202	0.710078	0.000516386	75.4389	0.389077
nuclear genes	102531at50557	80	51.4916	0.7908	1.00503	0.291667	0.570833	0	24.9244	0.312671
nuclear genes	130932at50557	281	54.2506	0.8298	1.72828	0.0154211	0.941874	0.000367797	79.9234	0.419655
nuclear genes	39938at50557	519	42.8138	0.6681	2.16885	0.00770713	0.963391	0.000885139	89.8147	0.339661
nuclear genes	150919at50557	71	51.7791	0.8689	1.21323	0.0610329	0.892019	0	26.2023	0.495922
nuclear genes	13828at50557	569	45.0634	0.5074	1.29817	0.151728	0.750439	0.000865656	87.0921	0.450777
nuclear genes	98332at50557	211	45.9377	0.4314	1.02174	0.187994	0.660348	3.31474e-07	48.134	0.309858
nuclear genes	65033at50557	374	43.8085	0.7592	1.38874	0.108734	0.811943	0.000745107	85.0872	0.404208
nuclear genes	40115at50557	475	45.3284	0.6769	1.44668	0.0778947	0.842807	0.000954741	88.3867	0.390442
nuclear genes	51947at50557	143	49.5576	0.7595	1.115	0.20979	0.759907	0	23.3675	0.81876
nuclear genes	48986at50557	567	43.0276	0.5582	1.71934	0.0446796	0.884186	0.000870987	92.9107	0.357198
nuclear genes	42026at50557	511	42.8658	0.771	1.81866	0.0626223	0.89302	0.000855199	90.1351	0.394756
nuclear genes	135926at50557	121	41.8337	0.5057	1.02482	0.181818	0.661157	1.25013e-07	61.8064	0.337511
nuclear genes	52925at50557	508	43.7519	0.4441	1.26019	0.145669	0.788058	0.000748432	87.5735	0.402974
nuclear genes	96211at50557	296	42.7877	0.8081	2.08553	0.0304054	0.913288	0.000747818	90.9806	0.38139
nuclear genes	148685at50557	167	44.418	0.8163	2.45342	0.0279441	0.96008	0.000951422	85.326	0.309076
nuclear genes	52688at50557	476	50.8574	0.7057	2.0804	0.030112	0.934874	0.000667035	90.7669	0.3792
nuclear genes	80686at50557	342	42.5101	0.5403	1.52898	0.111111	0.825536	0.000823114	85.7203	0.370121
nuclear genes	109390at50557	189	40.0544	0.8794	1.8503	0.0670194	0.897707	0.000525986	76.2487	0.421923
nuclear genes	153723at50557	164	46.1113	0.6401	2.53797	0.0304878	0.934959	0.00062348	79.9185	0.350278
nuclear genes	99327at50557	242	46.0039	0.7834	1.62078	0.0261708	0.910468	0.000704724	81.0296	0.345352
nuclear genes	97398at50557	191	47.4955	0.6478	1.88523	0.0314136	0.881326	0.000752606	80.712	0.364119
nuclear genes	76896at50557	269	43.1032	0.7	1.73021	0.0297398	0.903346	0.00108782	86.72	0.336002
nuclear genes	124486at50557	114	41.3983	0.8001	1.88035	0.0321637	0.938596	0.000950268	77.8593	0.348022
nuclear genes	111718at50557	313	41.0401	0.7557	2.08644	0.0362087	0.916933	0.000737436	87.1146	0.337838
nuclear genes	85876at50557	297	48.6819	0.6905	1.03607	0.125701	0.760943	0.000455	72.4684	0.479434
nuclear genes	42324at50557	89	49.0822	0.8609	1.05179	0.0973783	0.850187	6.5903e-08	44.8719	0.299158
nuclear genes	129072at50557	102	41.6952	0.5071	1.44817	0.0294118	0.882353	0.000493753	74.455	0.253978
nuclear genes	137151at50557	140	46.169	0.6996	1.47861	0.0738095	0.828571	0.000821031	81.5013	0.382778
nuclear genes	53583at50557	442	45.448	0.6242	1.36252	0.0769231	0.826546	0.000712825	89.606	0.356024
nuclear genes	58098at50557	438	45.2503	0.6203	1.6288	0.0547945	0.874429	0.000864306	86.3037	0.390155
nuclear genes	92128at50557	439	42.7507	0.6225	2.16235	0.022779	0.930144	0.000724386	92.3596	0.351156
nuclear genes	60720at50557	81	51.9593	0.7194	1.02341	0.0823045	0.781893	0	38.0253	0.337609
nuclear genes	87063at50557	169	46.1904	0.7826	1.4228	0.0788955	0.82643	0.000556598	70.7708	0.376372
nuclear genes	29671at50557	732	44.572	0.8354	1.54469	0.0892532	0.854736	0.000660542	89.7546	0.425626
nuclear genes	139459at50557	167	48.5872	0.7496	1.54128	0.0778443	0.850299	0.000881219	80.4591	0.347713
nuclear genes	118028at50557	207	41.6441	0.7161	2.16525	0.037037	0.914654	0.000660754	84.699	0.389878
nuclear genes	98549at50557	409	40.6936	0.7809	2.21332	0.0570497	0.901385	0.000793585	91.046	0.430956
nuclear genes	78812at50557	280	50.9942	0.7684	1.10364	0.214286	0.728571	0.000520728	78.0317	0.412765
nuclear genes	112821at50557	221	43.4884	0.8339	1.32864	0.092006	0.828054	0.000291453	74.9153	0.35031
nuclear genes	39429at50557	202	43.6712	0.6775	2.04901	0.0148515	0.924092	0.0004443	76.9756	0.413924
nuclear genes	80008at50557	609	45.5076	0.7182	2.60881	0.00547345	0.957854	0.000880411	92.7733	0.383036
nuclear genes	53250at50557	495	45.2024	0.6991	2.21478	0.010101	0.960943	0.000941165	90.2857	0.33509
nuclear genes	43679at50557	729	43.8796	0.7359	3.20586	0.00457247	0.979881	0.000705818	94.1654	0.404617
nuclear genes	139760at50557	126	46.2486	0.7502	1.04645	0.198413	0.716931	3.23275e-07	56.8055	0.394585
nuclear genes	2741at50557	1568	45.8058	0.3278	1.06925	0.0860969	0.761054	0.000366581	88.9193	0.295737
nuclear genes	20997at50557	338	49.1974	0.6182	1.24336	0.0493097	0.815582	0.00030723	76.4773	0.382731
nuclear genes	37280at50557	1209	47.2298	0.6593	2.44415	0.00937414	0.963055	0.000723247	93.7218	0.405762
nuclear genes	18458at50557	120	47.5789	0.4621	1.13446	0.0888889	0.761111	1.59384e-07	48.6388	0.386799
nuclear genes	134173at50557	186	41.136	0.789	1.61823	0.0179211	0.90681	0.000749297	80.7679	0.32824
nuclear genes	20283at50557	1222	44.0365	0.6112	2.36624	0.0133661	0.948991	0.000623547	93.7041	0.376093
nuclear genes	83301at50557	285	43.3906	0.8151	1.13997	0.126316	0.777778	0.000352287	74.4128	0.459608
nuclear genes	133719at50557	253	42.0192	0.7859	1.86751	0.0316206	0.938076	0.000937857	87.839	0.330468
nuclear genes	139741at50557	95	44.7789	0.7025	2.17971	0.0350877	0.915789	0.000836372	79.177	0.350749
nuclear genes	111812at50557	198	42.4576	0.6686	1.20967	0.146465	0.771044	0.000581753	76.2634	0.402057
nuclear genes	75057at50557	345	42.3328	0.6349	1.19122	0.152657	0.747826	0.000796454	82.7475	0.334992
nuclear genes	29657at50557	291	45.0136	0.6021	1.52424	0.0469645	0.85567	0.000523432	82.0097	0.385363
nuclear genes	99756at50557	97	41.7145	0.6208	1.88233	0.0790378	0.872852	0.000881589	78.8289	0.39177
nuclear genes	102920at50557	323	43.0173	0.634	1.34611	0.0629515	0.853457	0.000956447	85.5217	0.34649
nuclear genes	117348at50557	199	42.085	0.7063	1.09073	0.147404	0.730318	0.000668045	67.6667	0.376533
nuclear genes	43553at50557	552	48.1477	0.8071	1.6849	0.0404589	0.894324	0.000521935	86.5221	0.355512
nuclear genes	1451at50557	2733	41.976	0.4222	3.03949	0.0117087	0.96524	0.000856496	95.0228	0.376956
nuclear genes	85463at50557	317	42.7076	0.5212	1.38835	0.0241851	0.908517	0.000710193	82.6575	0.360334
nuclear genes	135470at50557	136	46.8684	0.8054	1.51866	0.0245098	0.941176	0.000420062	70.4515	0.395935
nuclear genes	15817at50557	923	47.0012	0.3245	1.11822	0.0581437	0.817624	0.000325072	80.4342	0.295247
nuclear genes	121508at50557	195	41.0373	0.7409	1.17957	0.0717949	0.85641	0.000529553	77.801	0.414192
nuclear genes	124154at50557	118	46.6638	0.8113	1.30222	0.079096	0.847458	2.73623e-07	46.5769	0.509704
nuclear genes	129363at50557	124	47.9512	0.852	1.14925	0.110215	0.803763	2.25466e-07	43.1548	0.398467
nuclear genes	34658at50557	776	43.1402	0.6924	3.42188	0.0193299	0.960052	0.00113045	94.2771	0.348811
nuclear genes	35385at50557	612	44.1984	0.4075	1.06632	0.12963	0.813725	0.00087584	85.225	0.519336
nuclear genes	110431at50557	165	42.8791	0.8121	2.0075	0.0282828	0.919192	0.000839461	84.3408	0.405761
nuclear genes	21580at50557	762	43.5785	0.7732	1.71933	0.0494313	0.853893	0.000599997	87.676	0.401279
nuclear genes	86747at50557	381	41.8521	0.8019	3.57621	0.0113736	0.979878	0.0011469	92.131	0.364149
nuclear genes	136147at50557	156	41.7913	0.8462	2.05516	0.0299145	0.944444	0.000704602	79.0799	0.399337
nuclear genes	87828at50557	306	44.5592	0.7087	1.65922	0.0163399	0.95098	0.000681074	84.4516	0.405004
nuclear genes	113923at50557	262	46.8614	0.7876	1.9396	0.0763359	0.867684	0.000604397	81.8128	0.390125
nuclear genes	125000at50557	213	41.3824	0.7393	1.39192	0.0485133	0.874804	0.000778538	84.5909	0.376039
nuclear genes	82016at50557	397	45.0179	0.7059	2.3238	0.054576	0.91016	0.000718313	89.3959	0.319318
nuclear genes	140681at50557	304	41.2349	0.8164	3.87313	0.00767544	0.97807	0.00104277	90.4853	0.375299
nuclear genes	147640at50557	104	43.7666	0.7107	1.02063	0.195513	0.647436	0	24.5663	0.319593
nuclear genes	66354at50557	158	46.1329	0.297	1.01979	0.14346	0.651899	2.05329e-07	57.1199	0.372449
nuclear genes	26870at50557	588	42.2064	0.8255	2.04848	0.0651927	0.895692	0.000531397	87.2376	0.405145
nuclear genes	69548at50557	473	44.2888	0.7695	2.04244	0.0317125	0.904158	0.00063138	89.1562	0.336627
nuclear genes	17115at50557	685	46.0516	0.7177	2.67932	0.00389294	0.977129	0.000702202	91.6081	0.41302
nuclear genes	18450at50557	569	47.1413	0.4151	1.03789	0.176919	0.758641	0.000695961	78.1698	0.597112
nuclear genes	12735at50557	290	45.2891	0.7047	1.01193	0.258621	0.650575	4.82762e-07	52.455	0.421922
nuclear genes	134828at50557	76	43.2043	0.6872	1.13534	0.157895	0.807018	8.46263e-08	49.5755	0.335467
nuclear genes	117973at50557	289	41.7751	0.8019	3.02001	0.0230681	0.955017	0.000741493	89.5944	0.392094
nuclear genes	101417at50557	129	49.4253	0.814	2.1196	0.0284238	0.901809	0.000391225	73.3155	0.451642
nuclear genes	130558at50557	91	42.9349	0.7879	1.08753	0.0842491	0.849817	1.17128e-07	62.3912	0.407708
nuclear genes	147143at50557	80	49.7552	0.778	1.05629	0.195833	0.704167	2.59747e-07	49.1462	0.442687
nuclear genes	104460at50557	267	43.9183	0.7209	2.05402	0.0836454	0.878901	0.000975846	88.3599	0.393526
nuclear genes	17536at50557	711	51.3837	0.5827	2.08094	0.0154712	0.940928	0.000653853	88.2997	0.33343
nuclear genes	105548at50557	233	46.636	0.5771	1.058	0.123033	0.798283	1.71718e-07	62.5685	0.501561
nuclear genes	20375at50557	299	44.8822	0.8208	1.76454	0.0635452	0.879599	0.00101845	86.2065	0.380596
nuclear genes	84083at50557	320	41.7953	0.3922	1.07149	0.139583	0.753125	0.000767916	82.6707	0.349203
nuclear genes	90015at50557	291	39.1906	0.7331	2.34167	0.0148912	0.934708	0.00116581	90.2559	0.32799
nuclear genes	29319at50557	740	39.6897	0.7491	3.42244	0.0103604	0.963964	0.00063729	94.7627	0.381651
nuclear genes	47489at50557	448	43.5906	0.4468	1.81358	0.0394345	0.910714	0.000852857	92.5841	0.383531
nuclear genes	38285at50557	479	43.0035	0.5017	1.46327	0.0271399	0.885873	0.000401988	84.1111	0.33457
nuclear genes	16279at50557	768	47.3842	0.2468	1.04751	0.0980903	0.74566	0.000336826	82.9806	0.241745
nuclear genes	31645at50557	542	48.6663	0.4397	1.16478	0.0498155	0.878844	0.000795065	91.6199	0.345574
nuclear genes	124342at50557	156	41.9814	0.7262	1.03951	0.226496	0.679487	1.95299e-07	64.2145	0.40725
nuclear genes	32809at50557	540	47.6034	0.4578	1.52998	0.0203704	0.9	0.000579457	87.7916	0.347999
nuclear genes	74150at50557	222	39.5544	0.7937	3.22718	0.0135135	0.974474	0.00103833	90.5263	0.402935
nuclear genes	139092at50557	142	43.4021	0.7755	1.16275	0.0774648	0.826291	3.89547e-05	69.7029	0.404504
nuclear genes	49665at50557	311	47.2708	0.6106	1.17999	0.0632369	0.87567	0.000458625	80.8515	0.417854
nuclear genes	158026at50557	113	51.843	0.8332	2.01609	0.0265487	0.914454	0.000581858	69.0539	0.445008
nuclear genes	30211at50557	665	45.4939	0.6525	1.28919	0.0571429	0.865163	0.000482041	84.9211	0.426682
nuclear genes	83686at50557	188	43.7848	0.5483	1.03703	0.180851	0.689716	0.000483276	73.2072	0.390638
nuclear genes	152308at50557	76	43.0339	0.7695	1.04472	0.280702	0.675439	0	37.4021	0.460068
nuclear genes	99770at50557	324	42.2026	0.6148	1.8717	0.0133745	0.919753	0.000706739	86.9831	0.306217
nuclear genes	12821at50557	782	45.7288	0.4776	1.25898	0.0801364	0.817136	0.000541661	87.197	0.358046
nuclear genes	53875at50557	200	42.8255	0.8646	2.50931	0.08	0.891667	0.000551271	83.8825	0.40212
nuclear genes	7426at50557	976	45.4484	0.6301	1.67774	0.0669399	0.864754	0.00111995	96.112	0.388954
nuclear genes	125214at50557	327	49.5521	0.8416	2.43828	0.0336391	0.927625	0.000717225	86.6858	0.393685
nuclear genes	149193at50557	178	44.0349	0.1081	1.1821	0.104869	0.775281	6.6625e-08	54.8689	0.367152
nuclear genes	26394at50557	532	49.4581	0.7951	3.05337	0.0294486	0.941103	0.00088272	86.023	0.480988
nuclear genes	28555at50557	611	43.3795	0.7895	2.05954	0.020731	0.951991	0.0006134	90.8288	0.340241
nuclear genes	111928at50557	279	43.5992	0.7805	1.74071	0.0776583	0.886499	0.000775855	86.0476	0.369274
nuclear genes	53261at50557	661	44.2915	0.658	1.76865	0.065053	0.87645	0.000850077	90.6955	0.407179
nuclear genes	81697at50557	256	42.5646	0.7448	2.10711	0.0286458	0.925781	0.00068622	85.4859	0.363866
nuclear genes	57320at50557	419	42.2791	0.7807	1.4857	0.0318218	0.894988	0.000248179	81.8078	0.320449
nuclear genes	100341at50557	278	40.1596	0.6952	1.87411	0.0479616	0.895683	0.000822171	83.933	0.382449
nuclear genes	101869at50557	132	49.5635	0.8847	1.68268	0.0782828	0.876263	0.000742285	71.8389	0.541878
nuclear genes	56896at50557	1149	43.4105	0.8417	2.71733	0.0124746	0.959385	0.000780878	95.6685	0.433708
nuclear genes	96910at50557	463	38.8561	0.6879	2.52691	0.00287977	0.982721	0.000588689	89.5697	0.355108
nuclear genes	140706at50557	96	43.1901	0.7164	1.0194	0.190972	0.663194	0	39.6771	0.376756
nuclear genes	109167at50557	336	44.7501	0.7137	1.62419	0.0426587	0.910714	0.000600737	86.3865	0.401474
nuclear genes	130814at50557	138	44.8578	0.644	2.03087	0.031401	0.944444	0.000794819	81.7603	0.328485
nuclear genes	22096at50557	836	45.1123	0.5656	2.38909	0.0167464	0.944577	0.000748742	91.4342	0.390269
nuclear genes	117925at50557	234	43.7346	0.664	1.61976	0.0811966	0.876068	0.000457364	80.1514	0.447129
nuclear genes	132643at50557	151	51.2977	0.8825	1.41064	0.0264901	0.935982	0.000311773	69.9346	0.378763
nuclear genes	69869at50557	67	53.3151	0.5333	1.62862	0.0149254	0.915423	1.59921e-07	50.0505	0.357785
nuclear genes	43010at50557	332	44.7428	0.7041	1.05266	0.113454	0.756024	0.000331287	73.3579	0.359489
nuclear genes	28503at50557	1296	43.9145	0.6302	2.4781	0.0213477	0.946759	0.000536501	92.8816	0.352014
nuclear genes	117816at50557	249	42.8685	0.8294	1.29166	0.107095	0.812584	0.000282004	75.3641	0.362289
nuclear genes	57613at50557	197	44.8245	0.9085	1.06354	0.225042	0.690355	7.5002e-07	43.0517	0.517493
nuclear genes	124426at50557	141	43.5567	0.7348	1.01062	0.20331	0.600473	0	36.7507	0.375792
nuclear genes	112578at50557	188	42.8911	0.6293	1.05111	0.154255	0.723404	3.19876e-07	60.3119	0.406608
nuclear genes	61099at50557	288	47.3689	0.7044	1.5941	0.068287	0.871528	0.000379197	75.7215	0.366717
nuclear genes	144415at50557	106	41.1387	0.8316	1.73475	0.0314465	0.908805	0.000436427	66.6223	0.377419
nuclear genes	46367at50557	206	52.0614	0.8409	1.79906	0.0533981	0.867314	0.000570873	78.3269	0.373433
nuclear genes	155632at50557	133	38.494	0.7886	2.01433	0.0175439	0.914787	0.000672136	84.2328	0.353108
nuclear genes	41892at50557	746	42.2427	0.8552	1.48543	0.0853441	0.82395	0.000640043	85.032	0.395739
nuclear genes	57218at50557	434	48.9106	0.3313	1.13236	0.0407066	0.852535	0.00125229	89.1906	0.333833
nuclear genes	112955at50557	216	40.7373	0.7836	1.15037	0.149691	0.79321	0.00076988	78.3623	0.393991
nuclear genes	41499at50557	436	43.6856	0.4428	1.08253	0.139908	0.737003	0.000509008	82.7397	0.397774
nuclear genes	107013at50557	178	45.0482	0.6485	1.64709	0.0692884	0.868914	0.000665309	77.5882	0.404762
nuclear genes	45452at50557	381	44.86	0.7828	1.55008	0.0358705	0.88189	0.000419606	78.3147	0.345628
nuclear genes	17813at50557	888	47.0583	0.416	1.06877	0.131381	0.72485	0.000420277	85.2299	0.376557
nuclear genes	125585at50557	224	43.637	0.7922	2.79535	0.0238095	0.947917	0.000611766	86.7855	0.402543
nuclear genes	85318at50557	262	41.6138	0.3412	1.07535	0.120865	0.770992	3.26664e-07	57.1851	0.363674
nuclear genes	54419at50557	500	48.3407	0.79	2.04373	0.0266667	0.884	0.00050895	83.6919	0.44215
nuclear genes	12010at50557	749	43.291	0.7279	1.99938	0.0453939	0.901202	0.000604732	91.3007	0.407918
nuclear genes	133543at50557	104	40.7934	0.6863	1.81114	0.0448718	0.900641	0.000951714	79.0093	0.364573
nuclear genes	84057at50557	410	39.3831	0.749	2.92929	0.00894309	0.972358	0.0010418	92.5847	0.316388
nuclear genes	67700at50557	381	39.4291	0.8083	4.36915	0.0139983	0.973753	0.00100846	89.9796	0.330404
nuclear genes	114148at50557	106	45.3781	0.8442	1.06496	0.132075	0.779874	2.08034e-07	51.1655	0.353374
nuclear genes	52845at50557	527	43.7904	0.6942	2.64037	0.0392157	0.928526	0.000933965	90.6198	0.342654
nuclear genes	36357at50557	580	42.1985	0.6956	2.11313	0.0344828	0.897701	0.000973079	91.7128	0.348258
nuclear genes	53938at50557	585	42.4161	0.7635	2.11144	0.0643875	0.895157	0.000932868	91.7062	0.393324
nuclear genes	11478at50557	1053	45.6281	0.6261	1.88941	0.0329218	0.90345	0.000734595	93.1927	0.367895
nuclear genes	138293at50557	200	44.6728	0.8148	1.19299	0.0366667	0.921667	0.000401592	68.6099	0.505134
nuclear genes	25910at50557	724	45.9981	0.4814	1.14921	0.121087	0.766114	0.00115767	92.5472	0.365544
nuclear genes	120473at50557	151	42.8938	0.7544	1.03062	0.189845	0.739514	0	14.8919	0.481257
nuclear genes	36323at50557	499	42.1812	0.7044	2.57707	0.00467602	0.973948	0.000908233	91.9619	0.380845
nuclear genes	96808at50557	258	41.6509	0.5541	1.29145	0.0542636	0.881137	0.00101279	83.3308	0.380509
nuclear genes	9996at50557	1042	41.1354	0.3884	1.05369	0.116123	0.74888	0.000276509	84.1161	0.329649
nuclear genes	131847at50557	207	41.6087	0.5842	1.28206	0.0563607	0.901771	0.00068867	82.7976	0.345709
nuclear genes	131613at50557	372	44.9124	0.7866	2.87716	0.00448029	0.978495	0.000876166	90.2789	0.359013
nuclear genes	80623at50557	227	44.1079	0.8083	1.65069	0.0660793	0.859031	0.000582466	81.3901	0.434159
nuclear genes	84764at50557	286	42.3666	0.9157	1.38532	0.0955711	0.851981	0.000492633	75.5252	0.455025
nuclear genes	40757at50557	487	44.7869	0.8112	1.77903	0.0588638	0.880219	0.000703233	88.944	0.420824
nuclear genes	79164at50557	367	46.6144	0.518	1.05798	0.133515	0.77475	0.000262109	72.57	0.307848
nuclear genes	116110at50557	123	44.6478	0.8629	1.58742	0.111111	0.829268	0.000153832	74.3768	0.46173
nuclear genes	70651at50557	382	46.7002	0.6772	1.2607	0.08726	0.854276	0.000697625	84.8582	0.460108
nuclear genes	129862at50557	269	39.9152	0.8679	2.805	0.0210657	0.964064	0.00102311	87.5707	0.346512
nuclear genes	131987at50557	117	43.332	0.8386	1.5102	0.00854701	0.945869	0.000822336	82.2248	0.342726
nuclear genes	75758at50557	314	39.6648	0.7798	1.59694	0.145435	0.807856	0.000941062	85.9852	0.385194
nuclear genes	136314at50557	120	44.4619	0.7799	2.08045	0.0277778	0.952778	0.000784696	80.5517	0.377477
nuclear genes	68493at50557	180	42.6881	0.7807	1.5469	0.0944444	0.840741	0.000713126	76.9253	0.408397
nuclear genes	58640at50557	400	44.9193	0.6313	1.67661	0.0516667	0.88	0.000504095	89.2474	0.379888
nuclear genes	149673at50557	122	46.1385	0.7908	1.10605	0.0355191	0.887978	1.29024e-07	62.0219	0.344585
nuclear genes	33043at50557	710	41.0399	0.7403	2.315	0.029108	0.935681	0.000847745	93.6957	0.344442
nuclear genes	111268at50557	204	45.7485	0.7037	1.69489	0.0718954	0.836601	0.000892824	85.2918	0.406459
nuclear genes	52636at50557	455	40.0934	0.8133	2.36507	0.0227106	0.948718	0.00058607	90.6089	0.364115
nuclear genes	70367at50557	543	44.5678	0.7317	1.97939	0.0448128	0.90485	0.000780229	91.8914	0.359378
nuclear genes	120854at50557	147	42.3494	0.8069	2.4649	0.0725624	0.877551	0.000591371	83.9786	0.420583
nuclear genes	94500at50557	242	40.5891	0.7894	2.131	0.0426997	0.92562	0.000898748	89.293	0.35789
nuclear genes	64749at50557	344	46.2279	0.5535	1.50795	0.0319767	0.897287	0.000789802	87.3266	0.340128
nuclear genes	66736at50557	397	43.5977	0.6928	3.73124	0.015953	0.966415	0.00112733	91.875	0.365247
nuclear genes	54067at50557	721	50.4022	0.7688	2.05278	0.0411466	0.923255	0.000684328	89.5189	0.422532
nuclear genes	111170at50557	365	41.4654	0.7837	2.73328	0.00730594	0.978082	0.000919727	90.4472	0.385574
nuclear genes	20515at50557	842	47.0636	0.6006	1.393	0.0601742	0.886778	0.000792609	91.0334	0.412937
nuclear genes	80760at50557	307	45.4438	0.2613	1.01	0.220413	0.64278	3.71432e-07	52.9249	0.396973
nuclear genes	131386at50557	76	46.7473	0.6611	1.08466	0.00877193	0.877193	1.24683e-07	39.8582	0.31072
nuclear genes	41065at50557	471	46.6339	0.424	1.87379	0.00636943	0.964614	0.000579591	88.9455	0.341464
nuclear genes	63888at50557	374	44.6478	0.7547	1.89585	0.00980392	0.946524	0.000559462	87.9858	0.382121
nuclear genes	99132at50557	372	43.1627	0.7881	2.09009	0.0331541	0.925627	0.000476307	86.7784	0.35535
nuclear genes	45419at50557	872	54.4271	0.8545	1.93838	0.0833333	0.889144	0.000994899	89.7591	0.407077
nuclear genes	139886at50557	238	42.0367	0.6333	2.53448	0.0112045	0.964986	0.000816534	84.933	0.357726
nuclear genes	81919at50557	388	41.7765	0.8155	2.38402	0.0300687	0.920962	0.000771119	90.1459	0.372358
nuclear genes	133820at50557	97	40.6564	0.7284	1.38716	0.0996564	0.876289	0.000848249	72.2762	0.341936
nuclear genes	75845at50557	272	43.6285	0.7245	1.79579	0.064951	0.884804	0.0010131	87.199	0.363842
nuclear genes	136330at50557	211	38.7043	0.6969	2.51264	0.00473934	0.966825	0.000996524	86.5107	0.304685
nuclear genes	2187at50557	2402	47.109	0.2981	1.55777	0.0482931	0.873716	0.000918185	92.4169	0.389125
nuclear genes	100236at50557	371	41.5129	0.7666	2.37714	0.0278527	0.929021	0.000653827	91.0405	0.369849
nuclear genes	57373at50557	443	43.0059	0.8721	1.78839	0.0496614	0.908202	0.000693156	88.0721	0.440649
nuclear genes	107326at50557	216	43.3228	0.8258	1.58427	0.0447531	0.868827	0.000643615	80.9345	0.375684
nuclear genes	123184at50557	157	46.1299	0.8269	2.23821	0.0212314	0.961783	0.000480451	81.8265	0.394327
nuclear genes	22836at50557	549	44.5951	0.6114	1.86984	0.0352155	0.904675	0.000624742	88.6616	0.453014
nuclear genes	25520at50557	775	46.269	0.7931	2.26135	0.0163441	0.947097	0.00062754	87.1736	0.381085
nuclear genes	115559at50557	180	39.9188	0.8492	1.05987	0.114815	0.761111	2.04628e-07	62.3245	0.330859
nuclear genes	10394at50557	666	48.9093	0.855	1.90934	0.0505506	0.894895	0.000682283	86.7513	0.394245
nuclear genes	94759at50557	207	41.6652	0.8137	2.15719	0.037037	0.940419	0.00099809	85.7122	0.347456
nuclear genes	128289at50557	155	42.8083	0.8615	1.85892	0.0602151	0.894624	0.000329509	76.3835	0.370632
nuclear genes	68076at50557	344	44.8834	0.8089	1.43862	0.10562	0.822674	0.00076751	89.4211	0.390677
nuclear genes	107632at50557	523	38.1018	0.627	2.63964	0.0395156	0.924793	0.00103136	92.979	0.369291
nuclear genes	50275at50557	147	53.138	0.6757	1.09857	0.126984	0.761905	1.73435e-07	56.6773	0.308624
nuclear genes	86065at50557	448	45.2471	0.7045	1.53637	0.0714286	0.876488	0.000715958	84.4118	0.360299
nuclear genes	80758at50557	307	45.8736	0.5405	1.02568	0.109663	0.730727	1.58649e-07	55.515	0.299196
nuclear genes	7968at50557	987	40.4079	0.7366	3.23939	0.0178994	0.958798	0.000705759	95.3199	0.394375
nuclear genes	141264at50557	116	41.0364	0.7043	1.02631	0.181034	0.692529	0	36.7183	0.316707
nuclear genes	19262at50557	834	41.4405	0.7257	1.79754	0.0859313	0.854516	0.0006967	90.0535	0.437992
nuclear genes	101665at50557	238	42.6001	0.7086	2.07701	0.0196078	0.969188	0.000885213	87.8213	0.424501
nuclear genes	128350at50557	203	42.3524	0.6358	2.64684	0.0164204	0.952381	0.00106948	88.6531	0.370026
nuclear genes	122647at50557	182	40.6941	0.4837	1.02514	0.166667	0.695971	2.76653e-07	49.3193	0.360514
nuclear genes	88391at50557	130	50.7623	0.5531	1.43114	0.025641	0.925641	0.000433956	72.054	0.405554
nuclear genes	95489at50557	374	44.0493	0.7883	3.57761	0.0240642	0.958111	0.000663151	90.6494	0.401489
nuclear genes	87750at50557	196	40.8903	0.8791	2.3709	0.0663265	0.882653	0.000652601	86.7837	0.425123
nuclear genes	23366at50557	556	48.2618	0.5811	1.57475	0.0959233	0.806355	0.000561839	78.6776	0.575429
nuclear genes	115348at50557	102	42.3201	0.6951	1.70572	0.0424837	0.872549	0.000795319	74.1614	0.343269
nuclear genes	138217at50557	114	38.8429	0.8207	2.24805	0.0233918	0.953216	0.000651157	81.7185	0.31029
nuclear genes	8602at50557	1297	50.4976	0.5776	1.29593	0.0490876	0.861989	0.000652348	92.019	0.334448
nuclear genes	37947at50557	235	38.9868	0.7849	2.10381	0.0297872	0.933333	0.000995034	86.6761	0.379209
nuclear genes	107216at50557	115	47.6529	0.2684	1	0.394203	0.484058	0	19.1746	0.430265
nuclear genes	136971at50557	101	51.4963	0.7064	1.01011	0.165017	0.620462	0	35.6574	0.249951
nuclear genes	97692at50557	243	46.4729	0.6051	1.07923	0.113855	0.76406	0.000430104	70.0427	0.351747
nuclear genes	5495at50557	1241	47.0029	0.1597	1.01534	0.142896	0.644373	0.000300718	80.1707	0.332511
nuclear genes	138527at50557	120	43.2244	0.8308	1.66028	0.161111	0.772222	0.000617652	73.7422	0.434656
nuclear genes	31096at50557	623	43.1255	0.5579	1.49744	0.0283574	0.896201	0.00068586	87.5964	0.364808
nuclear genes	63110at50557	308	41.9938	0.767	2.17988	0.04329	0.899351	0.000921109	87.1253	0.347276
nuclear genes	109102at50557	287	46.3374	0.7594	1.88021	0.0360046	0.930314	0.000537478	83.3839	0.465454
nuclear genes	117656at50557	177	42.235	0.5738	1.14435	0.0546139	0.838041	0.000479322	63.7266	0.274045
nuclear genes	18170at50557	1172	39.9519	0.7921	2.42633	0.0375427	0.930603	0.000836399	95.4835	0.415645
nuclear genes	89433at50557	658	42.46	0.7895	2.96804	0.00911854	0.970111	0.00115977	93.9325	0.342651
nuclear genes	100764at50557	269	45.331	0.3879	1.08179	0.0545229	0.805452	0.000469278	72.9565	0.303905
nuclear genes	88202at50557	294	42.7849	0.5665	1.38659	0.0646259	0.87415	0.000976945	86.4872	0.333393
nuclear genes	99019at50557	207	43.5074	0.7739	1.4678	0.0660225	0.858293	0.00100889	83.5918	0.338832
